# Supplementary material for: 5-Bromo-3-cyclo­pentyl­sulfinyl-2,7-dimethyl-1-benzofuran
Source: Acta Crystallogr Sect E Struct Rep Online. 2012 Jan 14;68(Pt 2):o373. doi: 10.1107/S1600536811056091 (PMC3275051; doi:10.1107/S1600536811056091)
Supplement: Supplementary file 1 [file e-68-0o373-sup1.cif]

##############################################################################
#                                                                            #
# This CIF contains the data in a paper accepted for publication in          #
# Acta Crystallographica Section E. It conforms to the requirements of       #
# Notes for Authors for Acta Crystallographica Section E, and has been       #
# peer reviewed under the auspices of the IUCr Commission on Journals.       #
#                                                                            #
# Full details of the Crystallographic Information File format               #
# are given in the paper "The Crystallographic Information File (CIF):       #
# a New Standard Archive File for Crystallography" by S. R. Hall, F. H.      #
# Allen and I. D. Brown [Acta Cryst. (1991), A47, 655-685].                  #
#                                                                            #
# The current version of the core CIF dictionary is obtainable from          #
# ftp://ftp.iucr.org/pub/cif_core.dic.                                       #
#                                                                            #
# Software is freely available for graphical display of the structure(s)     #
# in this CIF. For information consult the CIF software page                 #
# http://www.iucr.org/resources/cif/software.                                #
#                                                                            #
# This file may be used for bona fide research purposes within the           #
# scientific community so long as proper attribution is given to the journal # 
# article from which it was obtained.                                        #
#                                                                            #
##############################################################################
data_global
_audit_creation_method     'form.cif (version 2.0)'
_journal_data_validation_number     ?
_journal_date_recd_electronic     2011-12-28
_journal_date_accepted     2011-12-29
_journal_name_full     'Acta Crystallographica, Section E'
_journal_year     2012
_journal_volume     68
_journal_issue      2
_journal_page_first     o373
_journal_page_last     o373
_journal_paper_category     QO
_journal_paper_doi     10.1107/S1600536811056091
_journal_coeditor_code     XU5434
_publ_contact_author_name     'Prof. Uk Lee'
_publ_contact_author_address
;
 Department of Chemistry, Pukyong National University, 599-1 Daeyeon 3-dong
 Nam-gu, Busan 608-737, Republic of Korea
;
_publ_contact_author_email     'uklee@pknu.ac.kr'
_publ_contact_author_fax     '+82-51-629-5583'
_publ_contact_author_phone     '+82-51-629-5596'
_publ_section_title
;
5-Bromo-3-cyclopentylsulfinyl-2,7-dimethyl-1-benzofuran
;
loop_
    _publ_author_name
    _publ_author_address
    'Choi, Hong Dae'
;
 Department of Chemistry, Dongeui University, San 24 Kaya-dong Busanjin-gu,
 Busan 614-714, Republic of Korea
;
    'Seo, Pil Ja'
;
 Department of Chemistry, Dongeui University, San 24 Kaya-dong Busanjin-gu,
 Busan 614-714, Republic of Korea
;
    'Lee, Uk'
;
 Department of Chemistry, Pukyong National University, 599-1 Daeyeon 3-dong
 Nam-gu, Busan 608-737, Republic of Korea
;
data_I
_chemical_name_systematic
;
5-Bromo-3-cyclopentylsulfinyl-2,7-dimethyl-1-benzofuran
;
_chemical_name_common     ?
_chemical_formula_moiety     'C15 H17 Br O2 S'
_chemical_formula_sum     'C15 H17 Br O2 S'
_chemical_formula_iupac     'C15 H17 Br O2 S'
_chemical_formula_weight     341.26
_chemical_melting_point     ?
_symmetry_cell_setting     orthorhombic
_symmetry_space_group_name_H-M     'P b c n'
_symmetry_space_group_name_Hall     '-P 2n 2ab'
loop_
    _symmetry_equiv_pos_as_xyz
    'x, y, z'
    '-x+1/2, -y+1/2, z+1/2'
    'x+1/2, -y+1/2, -z'
    '-x, y, -z+1/2'
    '-x, -y, -z'
    'x-1/2, y-1/2, -z-1/2'
    '-x-1/2, y-1/2, z'
    'x, -y, z-1/2'
_cell_length_a     19.5624(8)
_cell_length_b     8.3501(4)
_cell_length_c     17.5346(7)
_cell_angle_alpha     90.00
_cell_angle_beta     90.00
_cell_angle_gamma     90.00
_cell_volume     2864.2(2)
_cell_formula_units_Z     8
_cell_measurement_reflns_used     2605
_cell_measurement_theta_min     2.55
_cell_measurement_theta_max     23.68
_cell_measurement_temperature     173(2)
_exptl_crystal_description     'block'
_exptl_crystal_colour     'colourless'
_exptl_crystal_size_max     0.36
_exptl_crystal_size_mid     0.19
_exptl_crystal_size_min     0.04
_exptl_crystal_density_diffrn     1.583
_exptl_crystal_density_meas     ?
_exptl_crystal_density_method     'not measured'
_exptl_crystal_F_000     1392
_exptl_absorpt_coefficient_mu     3.011
_exptl_absorpt_correction_type     multi-scan
_exptl_absorpt_process_details     '(SADABS; Bruker, 2009)'
_exptl_absorpt_correction_T_min     0.4137
_exptl_absorpt_correction_T_max     0.8993
_exptl_special_details
;
;
_diffrn_ambient_temperature     173(2)
_diffrn_radiation_type     MoK\a
_diffrn_radiation_wavelength     0.71073
_diffrn_radiation_source     'rotating anode'
_diffrn_radiation_monochromator     'graphite multilayer'
_diffrn_measurement_device_type     'Bruker SMART APEXII CCD'
_diffrn_measurement_method     '\f and \w scans'
_diffrn_detector_area_resol_mean     10.0
_diffrn_reflns_number     14696
_diffrn_reflns_av_R_equivalents     0.0515
_diffrn_reflns_av_sigmaI/netI     0.0638
_diffrn_reflns_theta_min     2.08
_diffrn_reflns_theta_max     28.39
_diffrn_reflns_theta_full     28.39
_diffrn_measured_fraction_theta_max     0.991
_diffrn_measured_fraction_theta_full     0.991
_diffrn_reflns_limit_h_min     -18
_diffrn_reflns_limit_h_max     25
_diffrn_reflns_limit_k_min     -11
_diffrn_reflns_limit_k_max     11
_diffrn_reflns_limit_l_min     -23
_diffrn_reflns_limit_l_max     17
_diffrn_standards_number     0
_diffrn_standards_interval_count     ?
_diffrn_standards_interval_time     ?
_diffrn_standards_decay_%     ?
_refine_special_details
;
 Refinement of F^2^ against ALL reflections.  The weighted R-factor wR and
 goodness of fit S are based on F^2^, conventional R-factors R are based
 on F, with F set to zero for negative F^2^. The threshold expression of
 F^2^ > 2sigma(F^2^) is used only for calculating R-factors(gt) etc. and is
 not relevant to the choice of reflections for refinement.  R-factors based
 on F^2^ are statistically about twice as large as those based on F, and R-
 factors based on ALL data will be even larger.
;
_reflns_number_total     3561
_reflns_number_gt     2232
_reflns_threshold_expression     I>2\s(I)
_refine_ls_structure_factor_coef     Fsqd
_refine_ls_matrix_type     full
_refine_ls_R_factor_all     0.0863
_refine_ls_R_factor_gt     0.0426
_refine_ls_wR_factor_gt     0.0811
_refine_ls_wR_factor_ref     0.0942
_refine_ls_goodness_of_fit_ref     1.008
_refine_ls_restrained_S_all     1.008
_refine_ls_number_reflns     3561
_refine_ls_number_parameters     174
_refine_ls_number_restraints     0
_refine_ls_hydrogen_treatment     constr
_refine_ls_weighting_scheme     calc
_refine_ls_weighting_details
         'calc w=1/[\s^2^(Fo^2^)+(0.0345P)^2^+1.0227P] where P=(Fo^2^+2Fc^2^)/3'
_atom_sites_solution_hydrogens     difmap
_atom_sites_solution_primary     direct
_atom_sites_solution_secondary     difmap
_refine_ls_shift/su_max     0.001
_refine_ls_shift/su_mean     0.000
_refine_diff_density_max     0.426
_refine_diff_density_min     -0.513
_refine_ls_extinction_method     none
_refine_ls_extinction_coef     ?
loop_
    _atom_type_symbol
    _atom_type_description
    _atom_type_scat_dispersion_real
    _atom_type_scat_dispersion_imag
    _atom_type_scat_source
    'C' 'C' 0.0033 0.0016
                         'International Tables Vol C Tables 4.2.6.8 and 6.1.1.4'
    'H' 'H' 0.0000 0.0000
                         'International Tables Vol C Tables 4.2.6.8 and 6.1.1.4'
    'O' 'O' 0.0106 0.0060
                         'International Tables Vol C Tables 4.2.6.8 and 6.1.1.4'
    'S' 'S' 0.1246 0.1234
                         'International Tables Vol C Tables 4.2.6.8 and 6.1.1.4'
    'Br' 'Br' -0.2901 2.4595
                         'International Tables Vol C Tables 4.2.6.8 and 6.1.1.4'
_computing_data_collection     '<i>APEX2</i> (Bruker, 2009)'
_computing_cell_refinement     '<i>SAINT</i> (Bruker, 2009)'
_computing_data_reduction     '<i>SAINT</i> (Bruker, 2009)'
_computing_structure_solution     '<i>SHELXS97</i> (Sheldrick, 2008)'
_computing_structure_refinement     '<i>SHELXL97</i> (Sheldrick, 2008)'
_computing_molecular_graphics
        '<i>ORTEP-3</i> (Farrugia, 1997) and <i>DIAMOND</i> (Brandenburg, 1998)'
_computing_publication_material     '<i>SHELXL97</i> (Sheldrick, 2008)'
loop_
    _atom_site_type_symbol
    _atom_site_label
    _atom_site_fract_x
    _atom_site_fract_y
    _atom_site_fract_z
    _atom_site_U_iso_or_equiv
    _atom_site_adp_type
    _atom_site_calc_flag
    _atom_site_refinement_flags
    _atom_site_occupancy
    _atom_site_symmetry_multiplicity
    _atom_site_disorder_assembly
    _atom_site_disorder_group
    Br Br1 0.746477(15) 0.35697(4) 0.531719(18) 0.04220(13) Uani d . 1 2 . .
    S S1 0.58692(4) 0.79730(10) 0.30668(4) 0.0302(2) Uani d . 1 2 . .
    O O1 0.49506(9) 0.7539(2) 0.50628(9) 0.0242(4) Uani d . 1 2 . .
    O O2 0.61660(12) 0.6477(3) 0.27475(11) 0.0467(6) Uani d . 1 2 . .
    C C1 0.55893(14) 0.7536(3) 0.39992(14) 0.0224(6) Uani d . 1 2 . .
    C C2 0.59386(14) 0.6560(3) 0.45635(14) 0.0210(6) Uani d . 1 2 . .
    C C3 0.65304(14) 0.5643(3) 0.45788(14) 0.0233(6) Uani d . 1 2 . .
    H H3 0.6819 0.5542 0.4146 0.028 Uiso calc R 1 2 . .
    C C4 0.66740(13) 0.4885(3) 0.52599(15) 0.0249(6) Uani d . 1 2 . .
    C C5 0.62665(13) 0.5023(3) 0.59087(15) 0.0236(6) Uani d . 1 2 . .
    H H5 0.6400 0.4501 0.6366 0.028 Uiso calc R 1 2 . .
    C C6 0.56704(14) 0.5911(3) 0.58952(15) 0.0215(6) Uani d . 1 2 . .
    C C7 0.55264(13) 0.6627(3) 0.52041(14) 0.0195(6) Uani d . 1 2 . .
    C C8 0.50046(14) 0.8064(3) 0.43205(15) 0.0239(6) Uani d . 1 2 . .
    C C9 0.52221(14) 0.6084(3) 0.65801(15) 0.0286(7) Uani d . 1 2 . .
    H H9A 0.5216 0.7208 0.6742 0.043 Uiso calc R 1 2 . .
    H H9B 0.5400 0.5417 0.6995 0.043 Uiso calc R 1 2 . .
    H H9C 0.4757 0.5742 0.6452 0.043 Uiso calc R 1 2 . .
    C C10 0.44272(14) 0.9041(4) 0.40406(17) 0.0332(7) Uani d . 1 2 . .
    H H10A 0.4490 0.9265 0.3496 0.050 Uiso calc R 1 2 . .
    H H10B 0.4410 1.0053 0.4324 0.050 Uiso calc R 1 2 . .
    H H10C 0.3999 0.8455 0.4116 0.050 Uiso calc R 1 2 . .
    C C11 0.65806(14) 0.9260(3) 0.33175(15) 0.0258(7) Uani d . 1 2 . .
    H H11 0.6900 0.8687 0.3669 0.031 Uiso calc R 1 2 . .
    C C12 0.63212(15) 1.0808(4) 0.36924(17) 0.0356(8) Uani d . 1 2 . .
    H H12A 0.5815 1.0849 0.3686 0.043 Uiso calc R 1 2 . .
    H H12B 0.6480 1.0883 0.4227 0.043 Uiso calc R 1 2 . .
    C C13 0.66218(16) 1.2156(4) 0.32140(17) 0.0371(8) Uani d . 1 2 . .
    H H13A 0.6312 1.3092 0.3205 0.044 Uiso calc R 1 2 . .
    H H13B 0.7071 1.2495 0.3417 0.044 Uiso calc R 1 2 . .
    C C14 0.66965(16) 1.1439(4) 0.24250(18) 0.0385(8) Uani d . 1 2 . .
    H H14A 0.6252 1.1405 0.2156 0.046 Uiso calc R 1 2 . .
    H H14B 0.7027 1.2055 0.2114 0.046 Uiso calc R 1 2 . .
    C C15 0.69583(15) 0.9771(3) 0.25871(15) 0.0298(7) Uani d . 1 2 . .
    H H15A 0.7459 0.9779 0.2669 0.036 Uiso calc R 1 2 . .
    H H15B 0.6851 0.9037 0.2160 0.036 Uiso calc R 1 2 . .
loop_
    _atom_site_aniso_label
    _atom_site_aniso_U_11
    _atom_site_aniso_U_22
    _atom_site_aniso_U_33
    _atom_site_aniso_U_12
    _atom_site_aniso_U_13
    _atom_site_aniso_U_23
    Br1 0.0393(2) 0.0479(2) 0.0394(2) 0.01898(17) 0.00616(15) 0.00728(15)
    S1 0.0354(5) 0.0370(4) 0.0182(4) -0.0105(4) -0.0025(3) 0.0023(3)
    O1 0.0247(11) 0.0265(11) 0.0214(10) -0.0013(10) 0.0002(8) 0.0014(8)
    O2 0.0728(17) 0.0374(13) 0.0298(12) -0.0144(12) 0.0162(11) -0.0126(10)
    C1 0.0270(16) 0.0230(15) 0.0173(14) -0.0050(13) -0.0028(12) 0.0002(11)
    C2 0.0232(15) 0.0227(15) 0.0169(14) -0.0049(13) -0.0009(12) -0.0021(11)
    C3 0.0249(16) 0.0252(15) 0.0199(15) -0.0049(13) 0.0051(12) -0.0032(12)
    C4 0.0235(16) 0.0217(15) 0.0296(16) 0.0029(13) -0.0017(13) -0.0022(12)
    C5 0.0305(16) 0.0215(14) 0.0189(14) -0.0019(13) 0.0009(12) 0.0010(12)
    C6 0.0267(16) 0.0178(14) 0.0199(14) -0.0047(12) 0.0018(12) -0.0041(11)
    C7 0.0190(15) 0.0193(14) 0.0202(14) -0.0022(12) -0.0019(12) -0.0014(11)
    C8 0.0270(17) 0.0226(15) 0.0219(14) -0.0063(13) -0.0070(12) 0.0015(12)
    C9 0.0303(17) 0.0327(17) 0.0229(15) 0.0004(14) 0.0052(13) 0.0030(12)
    C10 0.0351(18) 0.0300(17) 0.0345(18) -0.0006(14) -0.0069(14) 0.0026(14)
    C11 0.0230(16) 0.0281(16) 0.0262(15) 0.0006(13) 0.0001(13) 0.0025(12)
    C12 0.0340(19) 0.0309(18) 0.0419(19) -0.0032(15) 0.0092(15) -0.0070(14)
    C13 0.0345(19) 0.0282(18) 0.049(2) -0.0037(15) 0.0022(15) -0.0062(15)
    C14 0.040(2) 0.0314(18) 0.044(2) -0.0028(15) -0.0053(15) 0.0088(15)
    C15 0.0290(17) 0.0310(17) 0.0295(16) -0.0032(15) 0.0038(13) 0.0040(13)
_geom_special_details
;
 All esds (except the esd in the dihedral angle between two l.s. planes)
 are estimated using the full covariance matrix.  The cell esds are taken
 into account individually in the estimation of esds in distances, angles
 and torsion angles; correlations between esds in cell parameters are only
 used when they are defined by crystal symmetry.  An approximate (isotropic)
 treatment of cell esds is used for estimating esds involving l.s. planes.
;
loop_
    _geom_bond_atom_site_label_1
    _geom_bond_atom_site_label_2
    _geom_bond_site_symmetry_2
    _geom_bond_distance
    _geom_bond_publ_flag
    Br1 C4 . 1.900(3) ?
    S1 O2 . 1.487(2) ?
    S1 C1 . 1.762(3) ?
    S1 C11 . 1.813(3) ?
    O1 C8 . 1.378(3) ?
    O1 C7 . 1.382(3) ?
    C1 C8 . 1.349(4) ?
    C1 C2 . 1.453(4) ?
    C2 C7 . 1.384(3) ?
    C2 C3 . 1.388(4) ?
    C3 C4 . 1.380(3) ?
    C3 H3 . 0.9500 ?
    C4 C5 . 1.394(3) ?
    C5 C6 . 1.382(4) ?
    C5 H5 . 0.9500 ?
    C6 C7 . 1.380(3) ?
    C6 C9 . 1.494(4) ?
    C8 C10 . 1.477(4) ?
    C9 H9A . 0.9800 ?
    C9 H9B . 0.9800 ?
    C9 H9C . 0.9800 ?
    C10 H10A . 0.9800 ?
    C10 H10B . 0.9800 ?
    C10 H10C . 0.9800 ?
    C11 C12 . 1.536(4) ?
    C11 C15 . 1.539(4) ?
    C11 H11 . 1.0000 ?
    C12 C13 . 1.521(4) ?
    C12 H12A . 0.9900 ?
    C12 H12B . 0.9900 ?
    C13 C14 . 1.514(4) ?
    C13 H13A . 0.9900 ?
    C13 H13B . 0.9900 ?
    C14 C15 . 1.512(4) ?
    C14 H14A . 0.9900 ?
    C14 H14B . 0.9900 ?
    C15 H15A . 0.9900 ?
    C15 H15B . 0.9900 ?
loop_
    _geom_angle_atom_site_label_1
    _geom_angle_atom_site_label_2
    _geom_angle_atom_site_label_3
    _geom_angle_site_symmetry_1
    _geom_angle_site_symmetry_3
    _geom_angle
    _geom_angle_publ_flag
    O2 S1 C1 . . 107.27(13) ?
    O2 S1 C11 . . 106.84(13) ?
    C1 S1 C11 . . 97.83(12) ?
    C8 O1 C7 . . 106.4(2) ?
    C8 C1 C2 . . 107.3(2) ?
    C8 C1 S1 . . 125.7(2) ?
    C2 C1 S1 . . 127.0(2) ?
    C7 C2 C3 . . 119.5(2) ?
    C7 C2 C1 . . 104.8(2) ?
    C3 C2 C1 . . 135.6(2) ?
    C4 C3 C2 . . 116.0(2) ?
    C4 C3 H3 . . 122.0 ?
    C2 C3 H3 . . 122.0 ?
    C3 C4 C5 . . 123.5(3) ?
    C3 C4 Br1 . . 118.4(2) ?
    C5 C4 Br1 . . 118.1(2) ?
    C6 C5 C4 . . 120.9(2) ?
    C6 C5 H5 . . 119.6 ?
    C4 C5 H5 . . 119.6 ?
    C7 C6 C5 . . 114.8(2) ?
    C7 C6 C9 . . 122.9(2) ?
    C5 C6 C9 . . 122.3(2) ?
    C6 C7 O1 . . 124.2(2) ?
    C6 C7 C2 . . 125.2(3) ?
    O1 C7 C2 . . 110.6(2) ?
    C1 C8 O1 . . 110.8(2) ?
    C1 C8 C10 . . 133.6(3) ?
    O1 C8 C10 . . 115.5(2) ?
    C6 C9 H9A . . 109.5 ?
    C6 C9 H9B . . 109.5 ?
    H9A C9 H9B . . 109.5 ?
    C6 C9 H9C . . 109.5 ?
    H9A C9 H9C . . 109.5 ?
    H9B C9 H9C . . 109.5 ?
    C8 C10 H10A . . 109.5 ?
    C8 C10 H10B . . 109.5 ?
    H10A C10 H10B . . 109.5 ?
    C8 C10 H10C . . 109.5 ?
    H10A C10 H10C . . 109.5 ?
    H10B C10 H10C . . 109.5 ?
    C12 C11 C15 . . 106.4(2) ?
    C12 C11 S1 . . 110.44(19) ?
    C15 C11 S1 . . 109.33(19) ?
    C12 C11 H11 . . 110.2 ?
    C15 C11 H11 . . 110.2 ?
    S1 C11 H11 . . 110.2 ?
    C13 C12 C11 . . 105.0(2) ?
    C13 C12 H12A . . 110.8 ?
    C11 C12 H12A . . 110.8 ?
    C13 C12 H12B . . 110.8 ?
    C11 C12 H12B . . 110.8 ?
    H12A C12 H12B . . 108.8 ?
    C14 C13 C12 . . 104.4(2) ?
    C14 C13 H13A . . 110.9 ?
    C12 C13 H13A . . 110.9 ?
    C14 C13 H13B . . 110.9 ?
    C12 C13 H13B . . 110.9 ?
    H13A C13 H13B . . 108.9 ?
    C15 C14 C13 . . 103.0(2) ?
    C15 C14 H14A . . 111.2 ?
    C13 C14 H14A . . 111.2 ?
    C15 C14 H14B . . 111.2 ?
    C13 C14 H14B . . 111.2 ?
    H14A C14 H14B . . 109.1 ?
    C14 C15 C11 . . 104.4(2) ?
    C14 C15 H15A . . 110.9 ?
    C11 C15 H15A . . 110.9 ?
    C14 C15 H15B . . 110.9 ?
    C11 C15 H15B . . 110.9 ?
    H15A C15 H15B . . 108.9 ?
loop_
    _geom_torsion_atom_site_label_1
    _geom_torsion_atom_site_label_2
    _geom_torsion_atom_site_label_3
    _geom_torsion_atom_site_label_4
    _geom_torsion_site_symmetry_1
    _geom_torsion_site_symmetry_2
    _geom_torsion_site_symmetry_3
    _geom_torsion_site_symmetry_4
    _geom_torsion
    _geom_torsion_publ_flag
    O2 S1 C1 C8 . . . . -139.5(2) ?
    C11 S1 C1 C8 . . . . 110.1(3) ?
    O2 S1 C1 C2 . . . . 40.8(3) ?
    C11 S1 C1 C2 . . . . -69.6(3) ?
    C8 C1 C2 C7 . . . . -1.7(3) ?
    S1 C1 C2 C7 . . . . 178.1(2) ?
    C8 C1 C2 C3 . . . . 176.6(3) ?
    S1 C1 C2 C3 . . . . -3.6(5) ?
    C7 C2 C3 C4 . . . . -1.9(4) ?
    C1 C2 C3 C4 . . . . -179.9(3) ?
    C2 C3 C4 C5 . . . . -0.9(4) ?
    C2 C3 C4 Br1 . . . . 178.6(2) ?
    C3 C4 C5 C6 . . . . 2.1(4) ?
    Br1 C4 C5 C6 . . . . -177.4(2) ?
    C4 C5 C6 C7 . . . . -0.4(4) ?
    C4 C5 C6 C9 . . . . -180.0(2) ?
    C5 C6 C7 O1 . . . . 178.7(2) ?
    C9 C6 C7 O1 . . . . -1.7(4) ?
    C5 C6 C7 C2 . . . . -2.5(4) ?
    C9 C6 C7 C2 . . . . 177.1(3) ?
    C8 O1 C7 C6 . . . . 178.5(2) ?
    C8 O1 C7 C2 . . . . -0.4(3) ?
    C3 C2 C7 C6 . . . . 3.7(4) ?
    C1 C2 C7 C6 . . . . -177.7(3) ?
    C3 C2 C7 O1 . . . . -177.3(2) ?
    C1 C2 C7 O1 . . . . 1.3(3) ?
    C2 C1 C8 O1 . . . . 1.5(3) ?
    S1 C1 C8 O1 . . . . -178.30(18) ?
    C2 C1 C8 C10 . . . . -177.6(3) ?
    S1 C1 C8 C10 . . . . 2.6(5) ?
    C7 O1 C8 C1 . . . . -0.7(3) ?
    C7 O1 C8 C10 . . . . 178.6(2) ?
    O2 S1 C11 C12 . . . . -177.07(19) ?
    C1 S1 C11 C12 . . . . -66.3(2) ?
    O2 S1 C11 C15 . . . . 66.2(2) ?
    C1 S1 C11 C15 . . . . 177.0(2) ?
    C15 C11 C12 C13 . . . . -5.9(3) ?
    S1 C11 C12 C13 . . . . -124.4(2) ?
    C11 C12 C13 C14 . . . . 28.9(3) ?
    C12 C13 C14 C15 . . . . -41.2(3) ?
    C13 C14 C15 C11 . . . . 37.0(3) ?
    C12 C11 C15 C14 . . . . -19.3(3) ?
    S1 C11 C15 C14 . . . . 100.0(2) ?
loop_
    _geom_hbond_atom_site_label_D
    _geom_hbond_atom_site_label_H
    _geom_hbond_atom_site_label_A
    _geom_hbond_site_symmetry_A
    _geom_hbond_distance_DH
    _geom_hbond_distance_HA
    _geom_hbond_distance_DA
    _geom_hbond_angle_DHA
    C5 H5 O2 8_566 0.95 2.60 3.465(3) 152.0
    C9 H9B O2 8_566 0.98 2.55 3.489(3) 161.1
    C10 H10B O1 5_676 0.98 2.60 3.480(3) 149.3
_iucr_refine_instructions_details
;
TITL 1145 IN PBCN
CELL  0.71073 19.56240  8.35010 17.53460 90.00000 90.00000 90.00000
ZERR 8  0.00080  0.00040  0.00070  0.00000  0.00000  0.00000
LATT 1
SYMM -X+ 0.50000, -Y+ 0.50000, Z+ 0.50000
SYMM X+ 0.50000, -Y+ 0.50000, -Z
SYMM -X, Y, -Z+ 0.50000
SFAC C H O S BR
UNIT 120 136 16 8 8
TEMP -100
SIZE 0.036 0.187 0.356
L.S. 15
ACTA
CONF
BOND $H
BOND
MPLA 9 C1 C2 C3 C4 C5 C6 C7 O1 C8
EQIV $1 x, 1-y, 0.5+z
EQIV $2 1-x, 2-y, 1-z
HTAB C5 O2_$1
HTAB C9 O2_$1
HTAB C10 O1_$2
FMAP 2
PLAN 20
WGHT    0.034600    1.067400
FVAR       0.09162
BR1   5    0.746476    0.356973    0.531718    11.00000    0.03931    0.04792 =
         0.03935    0.00729    0.00616    0.01898
S1    4    0.586917    0.797296    0.306676    11.00000    0.03541    0.03701 =
         0.01818    0.00228   -0.00248   -0.01051
O1    3    0.495059    0.753865    0.506283    11.00000    0.02473    0.02646 =
         0.02145    0.00136    0.00016   -0.00130
O2    3    0.616596    0.647707    0.274753    11.00000    0.07283    0.03736 =
         0.02978   -0.01257    0.01624   -0.01440
C1    1    0.558931    0.753647    0.399918    11.00000    0.02703    0.02298 =
         0.01730    0.00018   -0.00281   -0.00504
C2    1    0.593863    0.655980    0.456353    11.00000    0.02323    0.02275 =
         0.01693   -0.00209   -0.00091   -0.00492
C3    1    0.653045    0.564251    0.457876    11.00000    0.02492    0.02522 =
         0.01991   -0.00319    0.00509   -0.00493
AFIX  43
H3    2    0.681946    0.554198    0.414602    11.00000   -1.20000
AFIX   0
C4    1    0.667397    0.488533    0.525993    11.00000    0.02348    0.02172 =
         0.02965   -0.00222   -0.00168    0.00288
C5    1    0.626655    0.502346    0.590874    11.00000    0.03049    0.02149 =
         0.01892    0.00096    0.00088   -0.00186
AFIX  43
H5    2    0.640045    0.450086    0.636621    11.00000   -1.20000
AFIX   0
C6    1    0.567042    0.591064    0.589518    11.00000    0.02669    0.01784 =
         0.01996   -0.00408    0.00175   -0.00474
C7    1    0.552634    0.662656    0.520408    11.00000    0.01902    0.01929 =
         0.02024   -0.00138   -0.00185   -0.00223
C8    1    0.500460    0.806398    0.432049    11.00000    0.02708    0.02262 =
         0.02192    0.00154   -0.00700   -0.00627
C9    1    0.522211    0.608433    0.658007    11.00000    0.03025    0.03266 =
         0.02287    0.00299    0.00521    0.00040
AFIX 137
H9A   2    0.521558    0.720757    0.674192    11.00000   -1.50000
H9B   2    0.539990    0.541756    0.699504    11.00000   -1.50000
H9C   2    0.475682    0.574179    0.645246    11.00000   -1.50000
AFIX   0
C10   1    0.442722    0.904141    0.404061    11.00000    0.03506    0.03003 =
         0.03446    0.00254   -0.00692   -0.00061
AFIX 137
H10A  2    0.448960    0.926456    0.349634    11.00000   -1.50000
H10B  2    0.441054    1.005276    0.432357    11.00000   -1.50000
H10C  2    0.399854    0.845526    0.411627    11.00000   -1.50000
AFIX   0
C11   1    0.658060    0.926040    0.331750    11.00000    0.02300    0.02813 =
         0.02618    0.00254    0.00012    0.00058
AFIX  13
H11   2    0.690012    0.868700    0.366908    11.00000   -1.20000
AFIX   0
C12   1    0.632118    1.080838    0.369244    11.00000    0.03404    0.03094 =
         0.04189   -0.00705    0.00920   -0.00317
AFIX  23
H12A  2    0.581544    1.084944    0.368597    11.00000   -1.20000
H12B  2    0.648028    1.088284    0.422724    11.00000   -1.20000
AFIX   0
C13   1    0.662178    1.215555    0.321402    11.00000    0.03452    0.02816 =
         0.04853   -0.00622    0.00221   -0.00374
AFIX  23
H13A  2    0.631164    1.309223    0.320482    11.00000   -1.20000
H13B  2    0.707118    1.249472    0.341728    11.00000   -1.20000
AFIX   0
C14   1    0.669644    1.143936    0.242502    11.00000    0.04039    0.03142 =
         0.04368    0.00875   -0.00531   -0.00280
AFIX  23
H14A  2    0.625151    1.140544    0.215648    11.00000   -1.20000
H14B  2    0.702705    1.205529    0.211405    11.00000   -1.20000
AFIX   0
C15   1    0.695834    0.977057    0.258711    11.00000    0.02902    0.03096 =
         0.02950    0.00395    0.00384   -0.00323
AFIX  23
H15A  2    0.745904    0.977877    0.266906    11.00000   -1.20000
H15B  2    0.685090    0.903693    0.216008    11.00000   -1.20000
HKLF 4
REM  1145 IN PBCN
REM R1 =  0.0426 for   2232 Fo > 4sig(Fo)  and  0.0863 for all   3561 data
REM    174 parameters refined using      0 restraints
END
WGHT      0.0346      1.0121
REM Highest difference peak  0.425,  deepest hole -0.511,  1-sigma level  0.086
Q1    1   0.7508  0.4356  0.5728  11.00000  0.05    0.43
Q2    1   0.7511  0.2785  0.5768  11.00000  0.05    0.37
Q3    1   0.3102  0.8911  0.4610  11.00000  0.05    0.35
Q4    1   0.7649  0.4648  0.5400  11.00000  0.05    0.34
Q5    1   0.5855  0.7191  0.4334  11.00000  0.05    0.33
Q6    1   0.5562  0.6202  0.6263  11.00000  0.05    0.33
Q7    1   0.6387  0.9954  0.3519  11.00000  0.05    0.32
Q8    1   0.7972  0.4059  0.5060  11.00000  0.05    0.32
Q9    1   0.6768  0.8257  0.4206  11.00000  0.05    0.31
Q10   1   0.5856  0.6981  0.4977  11.00000  0.05    0.31
Q11   1   0.5619  0.8414  0.2585  11.00000  0.05    0.31
Q12   1   0.6662  0.8547  0.3671  11.00000  0.05    0.31
Q13   1   0.7226  0.2799  0.4746  11.00000  0.05    0.30
Q14   1   0.7625  0.3461  0.4717  11.00000  0.05    0.30
Q15   1   0.7032  0.4817  0.5386  11.00000  0.05    0.30
Q16   1   0.5408  0.6026  0.6861  11.00000  0.05    0.30
Q17   1   0.4221  0.8409  0.3717  11.00000  0.05    0.30
Q18   1   0.5280  0.6037  0.3857  11.00000  0.05    0.30
Q19   1   0.5615  0.7888  0.3508  11.00000  0.05    0.30
Q20   1   0.6084  0.5745  0.5929  11.00000  0.05    0.30
;
