# Supplementary material for: 5-Bromo-3-cyclo­pentyl­sulfinyl-2,7-dimethyl-1-benzofuran
Source: Acta Crystallogr Sect E Struct Rep Online. 2012 Jan 14;68(Pt 2):o373. doi: 10.1107/S1600536811056091 (PMC3275051; doi:10.1107/S1600536811056091)
Supplement: Supplementary file 2 [file e-68-0o373-Isup2.hkl]

# 
# h,k,l, Fc-squared, Fo-squared, sigma(Fo-squared) and status flag 
# 
data_I
_shelx_title ' 1145 IN PBCN' 
_shelx_refln_list_code          4 
_shelx_F_calc_maximum      338.76 
_exptl_crystal_F_000      1392.00 
_reflns_d_resolution_high  0.7474 
 
loop_ 
 _symmetry_equiv_pos_as_xyz 
 'x, y, z' 
 '-x+1/2, -y+1/2, z+1/2' 
 'x+1/2, -y+1/2, -z' 
 '-x, y, -z+1/2' 
 '-x, -y, -z' 
 'x-1/2, y-1/2, -z-1/2' 
 '-x-1/2, y-1/2, z' 
 'x, -y, z-1/2' 
 
_cell_length_a    19.5624 
_cell_length_b     8.3501 
_cell_length_c    17.5346 
_cell_angle_alpha  90.000 
_cell_angle_beta   90.000 
_cell_angle_gamma  90.000 
 
_shelx_F_squared_multiplier     1.000 
 
loop_ 
 _refln_index_h 
 _refln_index_k 
 _refln_index_l 
 _refln_F_squared_calc 
 _refln_F_squared_meas 
 _refln_F_squared_sigma 
 _refln_observed_status 
   2   0   0     2502.05     2585.45     66.15 o 
   4   0   0     3228.63     3221.99     82.52 o 
   6   0   0    20534.32    20542.38    471.07 o 
   8   0   0    24760.64    23696.67    546.51 o 
  10   0   0    23473.65    24102.41    563.24 o 
  12   0   0    53035.61    53948.62   1229.36 o 
  14   0   0     4619.52     4295.50    219.55 o 
  16   0   0     9983.25    10729.38    356.72 o 
  18   0   0     2605.60     2861.32    219.19 o 
  20   0   0     6279.57     5965.65    363.32 o 
   1   1   0     1888.36     2012.60     68.55 o 
   3   1   0      621.69      581.75     19.49 o 
   5   1   0     1741.86     1871.33     45.73 o 
   7   1   0     1168.97     1264.64     36.94 o 
   9   1   0      928.20      847.63     29.13 o 
  11   1   0     2242.81     2268.79     64.82 o 
  13   1   0       21.33       27.51     17.75 o 
  15   1   0     1120.16     1059.52     53.08 o 
  17   1   0      615.38      580.02     63.62 o 
  19   1   0      208.88      160.82    114.36 o 
  21   1   0       63.63       39.31    120.31 o 
   0   2   0    13881.87    14874.82    602.76 o 
   2   2   0    15394.02    16837.55    467.71 o 
   4   2   0    14441.09    15140.87    349.40 o 
   6   2   0    13044.63    13393.12    243.49 o 
   8   2   0     2869.53     2725.67     64.75 o 
  10   2   0     3800.27     3729.49     87.01 o 
  12   2   0    10537.86    10833.55    214.75 o 
  14   2   0       17.63       12.81     23.82 o 
  16   2   0       19.52      -33.62     33.62 o 
  18   2   0        4.87      -50.08     50.08 o 
  20   2   0      990.21      902.95    171.54 o 
  22   2   0      947.13     1137.62    200.13 o 
   1   3   0     2086.19     2157.46    186.43 o 
   3   3   0     1606.10     1796.48     70.78 o 
   5   3   0       87.63       43.38     10.66 o 
   7   3   0     4971.01     5215.12    143.12 o 
   9   3   0     3454.60     3497.39    151.13 o 
  11   3   0     7746.59     7921.31    145.81 o 
  13   3   0      991.02      988.00     49.23 o 
  15   3   0      486.83      675.63     55.53 o 
  17   3   0     1151.76     1206.71    175.11 o 
  19   3   0      389.45      409.78    145.33 o 
  21   3   0     1628.58     1549.78    227.52 o 
  23   3   0     2822.99     3217.50    322.82 o 
   0   4   0    17147.14    16566.36    708.78 o 
   2   4   0    18629.17    18987.05    566.42 o 
   4   4   0    11342.20    11093.86    280.15 o 
   6   4   0    28850.53    29888.34    589.15 o 
   8   4   0    11789.75    10416.71    264.90 o 
  10   4   0    19711.88    19364.06    754.64 o 
  12   4   0     3512.25     3036.55    141.90 o 
  14   4   0     9527.99    10400.58    551.54 o 
  16   4   0     3522.83     3598.69    296.61 o 
  18   4   0     3356.71     3548.66    320.44 o 
  20   4   0     1140.58     1296.05    226.33 o 
  22   4   0     2162.24     2270.47    287.09 o 
  24   4   0       83.18       77.43    173.92 o 
   1   5   0     2465.19     2530.73    133.51 o 
   3   5   0     2889.88     2867.85    104.71 o 
   5   5   0      101.66       29.44     26.78 o 
   7   5   0      717.48      803.16     35.65 o 
   9   5   0      153.87       81.27     73.86 o 
  11   5   0     7228.42     6710.17    306.14 o 
  13   5   0      542.29      445.52    141.76 o 
  15   5   0      339.57      204.89    126.27 o 
  17   5   0     2486.11     2459.88    278.75 o 
  19   5   0       15.23      302.57    170.35 o 
  21   5   0        3.16     -102.45    145.33 o 
  23   5   0       50.38      204.89    178.68 o 
   0   6   0     3549.73     3524.83    252.54 o 
   2   6   0     9374.42     9082.62    599.78 o 
   4   6   0      986.68      970.11     67.13 o 
   6   6   0     7228.01     7233.52    212.59 o 
   8   6   0     2458.54     2357.06    267.43 o 
  10   6   0      163.37      224.75     57.09 o 
  12   6   0     1218.69     1254.36    208.46 o 
  14   6   0     4650.81     3873.86    341.88 o 
  16   6   0      415.34      774.30    201.32 o 
  18   6   0      769.13      963.70    217.99 o 
  20   6   0       43.11       35.74    163.20 o 
  22   6   0       30.70      -45.27    185.83 o 
   1   7   0     6040.48     5865.41    434.20 o 
   3   7   0      573.36      648.73     64.52 o 
   5   7   0     1528.55     1522.12    138.20 o 
   7   7   0       23.60       25.11     64.27 o 
   9   7   0     1024.73      950.60    185.83 o 
  11   7   0        4.57     -114.36    114.36 o 
  13   7   0      753.49      572.98    184.64 o 
  15   7   0      739.27      729.03    208.46 o 
  17   7   0      192.05      466.96    197.74 o 
  19   7   0       53.62      277.56    195.36 o 
   0   8   0     1392.35     1120.94    181.07 o 
   2   8   0     1611.27     1524.88     98.85 o 
   4   8   0     2965.11     2599.72    161.56 o 
   6   8   0      306.02      301.77     56.80 o 
   8   8   0     1771.01     1450.91    238.24 o 
  10   8   0      977.59      911.29    212.04 o 
  12   8   0       60.20      113.17    170.35 o 
  14   8   0     2052.74     1571.23    277.56 o 
  16   8   0     2551.68     2961.38    362.13 o 
  18   8   0       58.69       42.88    184.64 o 
   1   9   0      423.04      394.60     75.88 o 
   3   9   0       33.43      -16.89     56.08 o 
   5   9   0       51.39       11.84     58.66 o 
   7   9   0     1090.32      676.62    200.13 o 
   9   9   0      141.16      184.64    176.30 o 
  11   9   0       56.15       65.52    163.20 o 
  13   9   0      432.52      810.03    251.35 o 
  15   9   0      670.96      488.40    233.48 o 
   0  10   0      155.40      115.22     82.74 o 
   2  10   0     1324.80     1748.47    123.59 o 
   4  10   0     1227.54     1179.31    243.01 o 
   6  10   0      345.25      310.91    202.51 o 
   8  10   0      832.56      724.26    243.01 o 
  10  10   0      804.54     1154.30    281.13 o 
   1  11   0       19.53       21.35     64.37 o 
   3  11   0       47.40       81.00    187.02 o 
   1   1   1     9912.00    10578.11    233.66 o 
   2   1   1     8387.86     8885.94    125.26 o 
   3   1   1      445.47      443.51     11.18 o 
   4   1   1    15832.76    16163.94    213.34 o 
   5   1   1    18623.81    18773.15    224.23 o 
   6   1   1       37.11       51.93      6.66 o 
   7   1   1     8284.99     8588.73    115.74 o 
   8   1   1       38.33       50.55      8.67 o 
   9   1   1     2439.42     2397.59     38.67 o 
  10   1   1     5244.05     5594.74     76.03 o 
  11   1   1     1947.33     1899.09     35.97 o 
  12   1   1      420.72      377.56     24.84 o 
  13   1   1      595.30      581.40     22.05 o 
  14   1   1      729.26      754.06     25.67 o 
  15   1   1        6.87       -4.19     16.93 o 
  16   1   1      696.51      705.24     36.36 o 
  17   1   1      289.60      277.07     29.89 o 
  18   1   1     1914.42     2010.96    111.54 o 
  19   1   1       41.89       32.03     54.02 o 
  20   1   1      233.19      214.68     95.30 o 
  21   1   1      856.67      528.37    119.72 o 
  22   1   1      208.34      297.81    139.37 o 
   0   2   1       10.37       24.05     30.97 o 
   1   2   1    21932.01    22695.98    448.92 o 
   2   2   1    20866.61    21269.22    375.77 o 
   3   2   1   111600.17   111851.79   1734.41 o 
   4   2   1     2933.46     3129.86     67.54 o 
   5   2   1    21728.89    20388.20    331.15 o 
   6   2   1       43.28       42.64      7.19 o 
   7   2   1    37460.68    37120.65    439.43 o 
   8   2   1     8669.25     9170.53    118.46 o 
   9   2   1    18129.80    18241.44    236.14 o 
  10   2   1     1437.67     1257.66     35.86 o 
  11   2   1    13700.78    13187.51    178.77 o 
  12   2   1       45.56       30.94     14.17 o 
  13   2   1    17900.20    17286.20    232.59 o 
  14   2   1     1901.37     1837.06     45.20 o 
  15   2   1     6682.24     6681.68    120.62 o 
  16   2   1      840.28      848.33     52.16 o 
  17   2   1     5568.12     5495.99    141.71 o 
  18   2   1       49.14       76.68     40.92 o 
  19   2   1     4100.69     4303.86    223.35 o 
  20   2   1       27.57      114.68     88.72 o 
  21   2   1      995.40     1141.40    244.20 o 
  22   2   1       51.67       63.81     96.86 o 
  23   2   1     2644.65     2643.33    287.09 o 
  24   2   1       88.05       96.49    159.62 o 
   1   3   1     3043.16     3112.27    100.57 o 
   2   3   1       19.76       -4.27     12.99 o 
   3   3   1     5559.98     5951.14    124.68 o 
   4   3   1     2513.61     2756.75     60.91 o 
   5   3   1     3367.58     3555.43     60.30 o 
   6   3   1        0.74        9.19     10.72 o 
   7   3   1     1491.13     1590.06     43.16 o 
   8   3   1      962.38     1150.36     32.30 o 
   9   3   1      703.11      712.53     30.09 o 
  10   3   1       72.61       70.25     11.70 o 
  11   3   1      524.76      543.12     18.80 o 
  12   3   1       54.13       18.53     12.83 o 
  13   3   1      145.98      175.82     20.97 o 
  14   3   1     1261.80     1200.57     43.76 o 
  15   3   1       16.62      -26.46     26.46 o 
  16   3   1       68.16       60.83     44.93 o 
  17   3   1      104.12      175.03     78.70 o 
  18   3   1        0.43       33.89     74.37 o 
  19   3   1      786.81      846.83    122.45 o 
  20   3   1      222.68      185.63    122.10 o 
  21   3   1       18.85       12.51     95.18 o 
  22   3   1       62.41       76.65    103.24 o 
  23   3   1      230.68      269.76    176.30 o 
  24   3   1      239.83      137.44    116.00 o 
  25   3   1      129.48       27.40    158.43 o 
   0   4   1      499.32      441.09     54.94 o 
   1   4   1     8128.49     7976.96    191.59 o 
   2   4   1     2787.22     3087.68     82.64 o 
   3   4   1     1617.87     1563.12     99.61 o 
   4   4   1      786.14      759.37     32.56 o 
   5   4   1     4469.83     4445.20     93.61 o 
   6   4   1     2239.02     2338.09     45.55 o 
   7   4   1     4249.05     4029.97    106.10 o 
   8   4   1       28.48       24.22     18.02 o 
   9   4   1     2128.72     2151.15     94.74 o 
  10   4   1     1632.95     1682.33     54.18 o 
  11   4   1     2763.30     2785.69     98.21 o 
  12   4   1      296.49      308.12     39.27 o 
  13   4   1      418.80      406.63     58.57 o 
  14   4   1      767.84      770.36    137.49 o 
  15   4   1      140.64      133.02    101.25 o 
  16   4   1      173.45      176.90     81.71 o 
  17   4   1     1782.65     1926.23    165.44 o 
  18   4   1      715.22      791.02    126.67 o 
  19   4   1      270.37      227.91    105.20 o 
  20   4   1       27.49      108.46    103.18 o 
  21   4   1       34.28      -58.74     95.00 o 
  22   4   1     1075.37      824.09    145.66 o 
  23   4   1      103.51      261.04    255.52 o 
  24   4   1      143.09      197.45    133.46 o 
   1   5   1        0.06      -15.83     27.74 o 
   2   5   1       40.67       53.53     25.28 o 
   3   5   1       91.12      118.89     27.29 o 
   4   5   1      941.48     1034.06     62.60 o 
   5   5   1      960.54      974.35     48.21 o 
   6   5   1      228.75      214.45     24.50 o 
   7   5   1       36.35       43.28     13.84 o 
   8   5   1      275.44      311.38     27.63 o 
   9   5   1     1698.85     1682.65     94.22 o 
  10   5   1      206.35      262.25     37.45 o 
  11   5   1      145.68      210.54     50.68 o 
  12   5   1     2073.90     2108.09    107.88 o 
  13   5   1        3.52       16.86     71.50 o 
  14   5   1      657.52      685.34    115.79 o 
  15   5   1       15.81       71.64     79.33 o 
  16   5   1      551.36      694.62    125.03 o 
  17   5   1       55.15       50.01     88.79 o 
  18   5   1      475.25      447.71    213.23 o 
  19   5   1      210.17      230.50    110.34 o 
  20   5   1      306.41      377.02    122.56 o 
  21   5   1        0.29       24.87    109.80 o 
  22   5   1      365.98      401.10    244.20 o 
  23   5   1        6.63       23.50    119.19 o 
   0   6   1     5398.47     4940.23    216.30 o 
   1   6   1     4932.60     4855.63    151.50 o 
   2   6   1       50.38       60.73     30.77 o 
   3   6   1    12245.22    11960.58    251.91 o 
   4   6   1      252.58      211.68     29.68 o 
   5   6   1     2655.11     2455.21     72.64 o 
   6   6   1     2862.41     2741.56     77.56 o 
   7   6   1     4090.06     4125.37     80.81 o 
   8   6   1      108.60       57.47     31.05 o 
   9   6   1     6889.11     6756.43    174.81 o 
  10   6   1      673.30      562.95     65.12 o 
  11   6   1     3691.88     3309.44    140.90 o 
  12   6   1     1142.27      947.56    129.24 o 
  13   6   1     2154.98     2379.57    420.50 o 
  14   6   1       93.10       33.71     87.17 o 
  15   6   1     2504.09     2268.67    191.91 o 
  16   6   1        6.83      -19.13    142.35 o 
  17   6   1     1571.54     1499.89    175.92 o 
  18   6   1      554.13      645.22    140.60 o 
  19   6   1     1107.01     1248.92    177.31 o 
  20   6   1      118.69       65.55    116.28 o 
  21   6   1      967.48      810.80    330.56 o 
   1   7   1      805.98      855.63     73.88 o 
   2   7   1       33.37       47.84     35.58 o 
   3   7   1       23.09       25.87     29.35 o 
   4   7   1      387.76      428.94     39.89 o 
   5   7   1        0.76      -24.21     25.67 o 
   6   7   1      287.91      288.29     38.80 o 
   7   7   1       74.38       54.26     30.26 o 
   8   7   1      101.99      108.68     49.68 o 
   9   7   1      363.92      334.23     87.20 o 
  10   7   1      290.11      275.71    139.37 o 
  11   7   1      413.27      267.75    161.41 o 
  12   7   1      525.78      721.91    198.93 o 
  13   7   1      175.80       98.37    154.86 o 
  14   7   1      363.45      166.79    113.63 o 
  15   7   1        1.42      -76.70     90.05 o 
  16   7   1      464.02      397.55    134.70 o 
  17   7   1      152.66      212.50    172.13 o 
  18   7   1      659.80      538.70    153.58 o 
  19   7   1      286.60      106.65    182.26 o 
  20   7   1       77.26       36.48    121.04 o 
   0   8   1     2153.13     2411.03    338.31 o 
   1   8   1     2586.60     2791.10    117.58 o 
   2   8   1      323.58      209.19     48.56 o 
   3   8   1     3023.51     3045.57     97.67 o 
   4   8   1       41.83       38.43     35.48 o 
   5   8   1     1385.72     1591.73     94.15 o 
   6   8   1     1037.29     1020.36     83.03 o 
   7   8   1      632.29      625.42     67.82 o 
   8   8   1       17.84      -10.03     71.64 o 
   9   8   1     2375.11     2708.11    496.15 o 
  10   8   1        9.44       17.16     99.60 o 
  11   8   1     1858.90     2139.13    200.21 o 
  12   8   1      660.88      706.18    142.68 o 
  13   8   1      373.06      511.73    138.91 o 
  14   8   1       83.84       46.23    105.55 o 
  15   8   1      554.72      862.71    166.37 o 
  16   8   1       60.72       -9.85    111.59 o 
  17   8   1      974.34      832.67    243.01 o 
  18   8   1        1.26        8.40    151.88 o 
   1   9   1       74.66       65.63     49.51 o 
   2   9   1        7.76      -24.52     40.46 o 
   3   9   1       22.65       20.89     41.17 o 
   4   9   1       72.42       86.00     41.93 o 
   5   9   1       40.38       41.36     54.03 o 
   6   9   1        9.92       38.57     53.82 o 
   7   9   1        6.78       44.82    107.33 o 
   8   9   1        0.60      -92.21     92.21 o 
   9   9   1       31.86      -77.30    102.75 o 
  10   9   1       20.75      149.34    118.76 o 
  11   9   1      406.82      410.63    146.10 o 
  12   9   1       11.10      159.19    127.44 o 
  13   9   1      436.73      417.28    150.25 o 
  14   9   1      669.31      516.64    224.55 o 
  15   9   1      148.86      324.82    149.83 o 
   0  10   1       10.72       16.50     54.31 o 
   1  10   1      610.12      596.49     76.75 o 
   2  10   1       15.18      -21.42     41.49 o 
   3  10   1        4.35       -8.02     62.32 o 
   4  10   1        2.87      -53.71     59.19 o 
   5  10   1      283.82      237.20    127.26 o 
   6  10   1       22.26      242.00    155.45 o 
   7  10   1      101.84       77.88    124.73 o 
   8  10   1        3.80      195.77    140.23 o 
   9  10   1      138.11      143.19    137.59 o 
  10  10   1      290.23      233.41    152.00 o 
  11  10   1      475.75      343.64    153.24 o 
   1  11   1       14.59      129.21     54.23 o 
   2  11   1      162.10      318.22     97.49 o 
   3  11   1        0.06       43.48     86.32 o 
   4  11   1       25.44      245.27    147.34 o 
   0   0   2    48572.56    46754.33   1045.30 o 
   1   0   2      533.07      553.04     12.74 o 
   2   0   2     7329.35     7833.75    129.27 o 
   3   0   2    20209.39    20955.10    335.76 o 
   4   0   2   114755.91   109686.49   3283.31 o 
   5   0   2    38336.53    38906.23    618.91 o 
   6   0   2    20394.08    20795.30    338.12 o 
   7   0   2      602.74      626.18     23.03 o 
   8   0   2    40177.26    39231.43    630.20 o 
   9   0   2    12065.12    11708.92    202.38 o 
  10   0   2    35791.93    34429.06    559.46 o 
  11   0   2      520.80      472.24     26.12 o 
  12   0   2    17324.23    17113.03    293.30 o 
  13   0   2      186.73      170.11     22.85 o 
  14   0   2     3403.81     3315.00     81.01 o 
  15   0   2     7176.44     6950.87    141.88 o 
  16   0   2    15760.14    15650.95    348.41 o 
  17   0   2     2459.68     2631.00    145.61 o 
  18   0   2      156.23      328.41    130.44 o 
  19   0   2       92.43       17.87     91.72 o 
  20   0   2     6501.27     6270.61    378.81 o 
  21   0   2      718.25     1094.74    173.92 o 
  22   0   2      849.96      690.91    165.58 o 
   1   1   2     9835.17     9995.59    184.10 o 
   2   1   2    12759.05    12837.42    171.83 o 
   3   1   2    30497.93    31264.68    386.53 o 
   4   1   2      253.15      260.43     10.55 o 
   5   1   2     1637.49     1766.35     28.10 o 
   6   1   2      950.39     1058.49     22.86 o 
   7   1   2      911.54      926.68     20.67 o 
   8   1   2      528.80      627.86     18.07 o 
   9   1   2     3264.78     3817.58     57.97 o 
  10   1   2      321.16      323.20     15.99 o 
  11   1   2      233.84      220.59     15.33 o 
  12   1   2      161.69      182.11     15.78 o 
  13   1   2     1622.01     1693.99     40.10 o 
  14   1   2      210.01      173.31     18.26 o 
  15   1   2      873.06      918.68     35.26 o 
  16   1   2      279.61      237.39     27.41 o 
  17   1   2       10.01       -2.83     27.31 o 
  18   1   2      467.19      474.25     69.21 o 
  19   1   2       24.85       47.25     56.82 o 
  20   1   2       20.75        2.41     60.09 o 
  21   1   2      136.15      228.72    132.23 o 
  22   1   2      163.92     -102.45    114.36 o 
  23   1   2       64.17       89.34    139.37 o 
   0   2   2      174.10      171.55     27.46 o 
   1   2   2     2722.88     2940.19     66.57 o 
   2   2   2      335.22      465.44     27.13 o 
   3   2   2    19217.18    19742.67    276.63 o 
   4   2   2    43069.81    43598.80    597.26 o 
   5   2   2     1529.03     1673.48     37.87 o 
   6   2   2      170.67      170.54     10.20 o 
   7   2   2        1.60        3.77      9.54 o 
   8   2   2     4539.35     4695.07     66.77 o 
   9   2   2     2649.45     2516.03     42.96 o 
  10   2   2       71.61      168.15     17.47 o 
  11   2   2       94.01       76.75     14.46 o 
  12   2   2       21.19        4.67     13.82 o 
  13   2   2        7.04       12.06     15.42 o 
  14   2   2       10.01      -15.87     15.95 o 
  15   2   2      124.87      145.06     29.78 o 
  16   2   2     4015.51     3915.41    110.88 o 
  17   2   2        0.96      -29.65     30.91 o 
  18   2   2       18.93        4.24     35.26 o 
  19   2   2      118.93       31.56     77.04 o 
  20   2   2     1271.46      983.36    124.59 o 
  21   2   2       89.31      -83.61     83.61 o 
  22   2   2        7.01      -54.76     88.79 o 
  23   2   2        8.82       46.46    138.18 o 
  24   2   2       56.62      -57.18    138.18 o 
   1   3   2      606.90      602.92     40.31 o 
   2   3   2       41.31       52.16     16.06 o 
   3   3   2      392.24      464.96     28.46 o 
   4   3   2      813.58      849.13     29.43 o 
   5   3   2     1717.93     1924.89     38.23 o 
   6   3   2     3048.29     3125.46     60.44 o 
   7   3   2    11349.16    11493.20    200.12 o 
   8   3   2      244.53      245.75     16.64 o 
   9   3   2      102.45       96.49     26.54 o 
  10   3   2      543.89      520.16     17.40 o 
  11   3   2      192.77      229.81     16.70 o 
  12   3   2      155.77      144.18     19.66 o 
  13   3   2     3666.51     3577.64     92.14 o 
  14   3   2     1793.19     1691.71     52.99 o 
  15   3   2     3162.53     3278.23     96.83 o 
  16   3   2        8.36        8.40     48.95 o 
  17   3   2       49.40       97.93     64.36 o 
  18   3   2        9.68      -11.08     79.97 o 
  19   3   2     1030.99     1181.30    135.42 o 
  20   3   2      230.58      339.55    103.56 o 
  21   3   2     1351.24     1191.97    146.50 o 
  22   3   2       76.75       87.44     98.52 o 
  23   3   2       18.65       76.07    173.92 o 
  24   3   2       58.04      -57.18    153.67 o 
  25   3   2       72.71       94.11    166.77 o 
   0   4   2     8657.55     8403.01    283.37 o 
   1   4   2     3382.54     3452.64     89.19 o 
   2   4   2    22594.74    22732.79    464.66 o 
   3   4   2      714.63      631.16     36.05 o 
   4   4   2    14717.10    14853.92    284.69 o 
   5   4   2    16772.93    17551.98    298.23 o 
   6   4   2    40583.32    39578.28    551.17 o 
   7   4   2       85.15       54.96     14.18 o 
   8   4   2     2545.42     2351.42     98.29 o 
   9   4   2      410.93      386.63     27.37 o 
  10   4   2     9311.71     9240.97    187.23 o 
  11   4   2     3960.65     3958.56    145.72 o 
  12   4   2     4900.21     4573.69    162.16 o 
  13   4   2     1346.73     1204.87     85.04 o 
  14   4   2     5414.31     5240.33    183.88 o 
  15   4   2      476.90      474.86    109.89 o 
  16   4   2     1605.44     1916.54    196.55 o 
  17   4   2      490.10      514.13    106.94 o 
  18   4   2     6153.49     5589.38    280.91 o 
  19   4   2      185.98      121.77     97.26 o 
  20   4   2     3611.29     3647.87    238.77 o 
  21   4   2     1131.12      833.16    143.85 o 
  22   4   2      667.17      490.66    131.73 o 
  23   4   2        8.93       13.01    110.74 o 
  24   4   2      151.51       54.06    122.76 o 
   1   5   2     2080.88     2172.98    145.41 o 
   2   5   2     1529.94     1497.45     61.54 o 
   3   5   2     1491.31     1476.27     60.06 o 
   4   5   2      158.98      105.89     27.61 o 
   5   5   2      412.60      501.52     34.01 o 
   6   5   2        4.60       -3.87     12.16 o 
   7   5   2     2647.81     2631.45     55.07 o 
   8   5   2      739.61      847.29     47.99 o 
   9   5   2       26.68      -31.12     31.12 o 
  10   5   2      326.86      293.56     51.70 o 
  11   5   2       58.72       77.08     60.45 o 
  12   5   2       25.27      129.79     49.24 o 
  13   5   2      201.31      194.37     57.81 o 
  14   5   2      218.38      186.54     83.73 o 
  15   5   2     1016.88      885.01    207.87 o 
  16   5   2      165.59       73.25     88.53 o 
  17   5   2       37.87       93.10     99.22 o 
  18   5   2       22.55       83.58    120.31 o 
  19   5   2      748.77      926.33    144.15 o 
  20   5   2      215.72      137.06    115.36 o 
  21   5   2      107.48      167.34    222.16 o 
  22   5   2        3.49     -128.65    128.65 o 
  23   5   2       15.68      217.82    135.60 o 
   0   6   2     1763.69     1794.12    126.98 o 
   1   6   2     2315.40     2240.80     82.82 o 
   2   6   2     4854.09     4594.59    154.39 o 
   3   6   2      710.28      695.84     48.99 o 
   4   6   2     2348.69     2290.28     70.42 o 
   5   6   2      690.26      647.37     39.88 o 
   6   6   2     3365.89     3521.53     90.48 o 
   7   6   2      221.08      270.79     22.35 o 
   8   6   2     1756.89     1677.17     64.25 o 
   9   6   2     2626.37     2424.31    133.41 o 
  10   6   2     3563.18     3612.42    169.18 o 
  11   6   2      378.96      329.02     62.55 o 
  12   6   2      809.53      935.94    135.81 o 
  13   6   2        4.26      -60.13     78.84 o 
  14   6   2     2460.65     2944.02    211.48 o 
  15   6   2      312.53      205.77    103.60 o 
  16   6   2       49.11       16.36     92.73 o 
  17   6   2        1.83       88.33    108.53 o 
  18   6   2      173.43      178.68    118.77 o 
  19   6   2       23.33      144.44    121.70 o 
  20   6   2      217.67       97.68    123.82 o 
  21   6   2       58.74      -21.26    306.14 o 
   1   7   2       39.11       31.92     36.45 o 
   2   7   2     1227.18     1215.39     75.56 o 
   3   7   2       57.49       30.58     35.49 o 
   4   7   2      348.73      367.42     49.01 o 
   5   7   2     2058.71     1979.47     71.26 o 
   6   7   2      208.58      178.65     33.21 o 
   7   7   2       29.94       33.12     43.44 o 
   8   7   2      112.77      123.38     78.50 o 
   9   7   2       14.94      -11.19     49.76 o 
  10   7   2      603.82      624.36     74.63 o 
  11   7   2      235.51      416.03    112.39 o 
  12   7   2       59.26      -24.92     86.31 o 
  13   7   2        7.38      -33.38     83.61 o 
  14   7   2      425.80      157.98    249.56 o 
  15   7   2       54.68       -0.31     96.67 o 
  16   7   2      182.89      177.03    114.86 o 
  17   7   2     1497.79     1384.94    302.57 o 
  18   7   2      185.36      285.91    134.02 o 
  19   7   2       65.71       40.27    188.21 o 
  20   7   2        0.88     -114.86    119.53 o 
   0   8   2     2602.32     2471.45    128.90 o 
   1   8   2     1590.81     1392.22     79.96 o 
   2   8   2      425.26      427.56     61.34 o 
   3   8   2        5.12       49.26     40.28 o 
   4   8   2      882.03      842.22     71.92 o 
   5   8   2       32.32       33.75     34.94 o 
   6   8   2     2025.59     1984.96    153.54 o 
   7   8   2      370.70      286.50    104.36 o 
   8   8   2      851.96      858.10    174.74 o 
   9   8   2      461.13      347.77    117.39 o 
  10   8   2      395.62      272.19    119.61 o 
  11   8   2      261.52      208.73    114.29 o 
  12   8   2     2137.62     2630.80    390.72 o 
  13   8   2      562.86      434.73    137.70 o 
  14   8   2      407.61      459.68    199.53 o 
  15   8   2       42.27       93.71    114.13 o 
  16   8   2      459.71      341.34    220.97 o 
  17   8   2      167.33      121.65    130.43 o 
  18   8   2      417.78      547.40    159.98 o 
   1   9   2       32.90       39.04     44.31 o 
   2   9   2      485.67      513.62     65.65 o 
   3   9   2      104.60       48.76     41.21 o 
   4   9   2       43.80       94.01     58.36 o 
   5   9   2      249.38      199.60     61.77 o 
   6   9   2      142.37      107.02     58.23 o 
   7   9   2      152.13      219.98     92.14 o 
   8   9   2       21.96       91.70    110.26 o 
   9   9   2       22.22      -50.46    109.23 o 
  10   9   2        9.01       46.24    113.48 o 
  11   9   2      719.06      718.29    321.63 o 
  12   9   2      265.12        7.45    121.35 o 
  13   9   2      365.36      140.98    194.77 o 
  14   9   2       33.32     -111.58    111.58 o 
  15   9   2      140.10      412.95    173.32 o 
   0  10   2     1703.66     1819.96    215.97 o 
   1  10   2       20.06       72.57     43.65 o 
   2  10   2      122.20       67.27     53.62 o 
   3  10   2      446.09      397.74     66.34 o 
   4  10   2      832.48      998.94     92.73 o 
   5  10   2       11.87      -32.73     95.07 o 
   6  10   2     1590.39     1796.79    204.95 o 
   7  10   2      341.23      554.22    149.30 o 
   8  10   2      347.00      369.76    144.52 o 
   9  10   2        1.85      -22.68    128.67 o 
  10  10   2      152.66       74.21    142.73 o 
  11  10   2       39.95      -13.88    126.70 o 
   1  11   2       21.38       29.07     59.67 o 
   2  11   2      171.92      278.36     66.18 o 
   3  11   2        0.59       54.07     81.15 o 
   4  11   2        2.38     -104.83    104.83 o 
   1   1   3      456.13      471.14      9.05 o 
   2   1   3     1999.94     1966.46     27.14 o 
   3   1   3       87.07       88.65      6.19 o 
   4   1   3     3069.37     3038.28     48.91 o 
   5   1   3     8478.59     8341.35    117.68 o 
   6   1   3      749.72      788.60     19.93 o 
   7   1   3      160.16      188.72     10.90 o 
   8   1   3     5526.95     5315.73     74.44 o 
   9   1   3      729.09      747.09     21.40 o 
  10   1   3      399.44      431.02     18.07 o 
  11   1   3      275.53      204.45     15.59 o 
  12   1   3      246.73      267.93     21.67 o 
  13   1   3      829.55      868.42     28.11 o 
  14   1   3     5661.79     5487.65     85.97 o 
  15   1   3      206.62      237.22     22.85 o 
  16   1   3      165.71       95.87     26.21 o 
  17   1   3     1447.21     1522.05     79.46 o 
  18   1   3     1150.51     1484.84     97.49 o 
  19   1   3      207.12      196.47     64.31 o 
  20   1   3     1010.41     1122.77    173.32 o 
  21   1   3      231.47      259.66     95.14 o 
  22   1   3      102.16      122.70    134.61 o 
  23   1   3      143.11      221.57    159.62 o 
  24   1   3      153.69       82.19    152.48 o 
   0   2   3     2190.93     2211.69    109.32 o 
   1   2   3    19149.29    19163.77    342.44 o 
   2   2   3    33346.88    33431.49    492.14 o 
   3   2   3    43791.04    44543.88    654.15 o 
   4   2   3     6961.76     7446.59    111.39 o 
   5   2   3    21873.56    21770.69    289.23 o 
   6   2   3    12488.69    12235.55    169.73 o 
   7   2   3    16380.62    16511.93    226.28 o 
   8   2   3    11011.61    11349.20    147.91 o 
   9   2   3    30941.67    30613.71    368.91 o 
  10   2   3     3520.45     3214.85     53.08 o 
  11   2   3     3757.10     3547.29     58.63 o 
  12   2   3     6569.43     6265.02     92.20 o 
  13   2   3     5808.41     5700.98     92.19 o 
  14   2   3     2943.50     2837.74     66.76 o 
  15   2   3     9305.97     8793.52    176.59 o 
  16   2   3       80.01       94.00     33.49 o 
  17   2   3     6353.97     6378.55    158.55 o 
  18   2   3     6444.35     6333.45    338.55 o 
  19   2   3      547.17      676.48     82.93 o 
  20   2   3     1257.54     1254.60    232.29 o 
  21   2   3     1310.25     1278.97    142.35 o 
  22   2   3      140.19       47.65    139.37 o 
  23   2   3     1234.38     1032.79    215.61 o 
  24   2   3      475.47      628.97    195.36 o 
  25   2   3      187.68      107.21    171.54 o 
   1   3   3      598.35      711.54     41.30 o 
   2   3   3     1075.87     1089.13     41.13 o 
   3   3   3      211.44      342.42     24.45 o 
   4   3   3     5039.95     5060.37     83.05 o 
   5   3   3       90.16      112.83     10.91 o 
   6   3   3       85.26      102.50     12.72 o 
   7   3   3        8.67       10.04     10.81 o 
   8   3   3     2793.03     2839.99     63.80 o 
   9   3   3       95.00      125.51     15.14 o 
  10   3   3        8.19        9.67      9.12 o 
  11   3   3      536.86      544.70     30.02 o 
  12   3   3        2.48       34.14     16.09 o 
  13   3   3       54.89       43.28     21.93 o 
  14   3   3        3.10      -20.53     20.53 o 
  15   3   3     1173.56     1148.92     72.84 o 
  16   3   3      359.75      299.41     61.51 o 
  17   3   3      534.20      551.20     73.38 o 
  18   3   3        2.71      123.69     59.92 o 
  19   3   3       40.11       60.39     92.92 o 
  20   3   3      509.79      480.16    140.56 o 
  21   3   3       54.51       77.15     97.16 o 
  22   3   3       70.46       31.69    100.07 o 
  23   3   3       96.24        8.34    151.29 o 
  24   3   3      435.42      650.41    204.89 o 
   0   4   3       17.37       11.86     23.50 o 
   1   4   3     1967.30     1890.07     62.38 o 
   2   4   3       22.46       76.89     21.39 o 
   3   4   3    19121.39    19328.03    400.86 o 
   4   4   3     1135.91     1144.77     47.80 o 
   5   4   3      570.43      635.27     20.24 o 
   6   4   3    14249.40    14424.79    224.64 o 
   7   4   3      147.21      108.72     15.57 o 
   8   4   3      143.11      133.48     26.19 o 
   9   4   3     8039.68     8093.40    139.48 o 
  10   4   3      275.43      283.94     32.02 o 
  11   4   3     2066.06     2130.79    127.68 o 
  12   4   3     1223.91     1184.00     96.04 o 
  13   4   3      416.93      447.63     63.11 o 
  14   4   3      193.86      147.03     53.19 o 
  15   4   3      969.25     1174.57     91.23 o 
  16   4   3        2.84       -2.96     68.64 o 
  17   4   3       16.27      -78.73     78.73 o 
  18   4   3      759.93      707.14    128.06 o 
  19   4   3        5.49      -16.31     85.31 o 
  20   4   3       45.31      137.80    105.32 o 
  21   4   3     1222.37     1251.09    165.09 o 
  22   4   3       10.75      148.19    120.91 o 
  23   4   3      390.48      229.52    127.96 o 
  24   4   3        0.51       41.69    169.15 o 
   1   5   3       33.56       22.69     24.37 o 
   2   5   3        2.86       11.14     24.12 o 
   3   5   3      231.36      237.80     40.43 o 
   4   5   3     1639.41     1600.65     62.66 o 
   5   5   3      657.53      677.19     35.45 o 
   6   5   3       78.73       88.71     13.93 o 
   7   5   3      159.03      160.60     22.49 o 
   8   5   3      165.21      183.77     20.26 o 
   9   5   3      932.26      881.04     69.95 o 
  10   5   3     1269.50     1345.02     86.34 o 
  11   5   3      419.41      481.70     62.98 o 
  12   5   3      808.12      894.17     78.81 o 
  13   5   3      267.31      237.77     59.55 o 
  14   5   3      272.65      250.62     73.39 o 
  15   5   3      338.46      454.33    145.33 o 
  16   5   3      185.79      398.46    107.57 o 
  17   5   3        4.17      -62.83     87.59 o 
  18   5   3      846.33     1031.54    149.37 o 
  19   5   3      522.42      336.12    120.24 o 
  20   5   3      572.21      394.24    132.12 o 
  21   5   3      279.00      217.48    121.61 o 
  22   5   3       16.78     -124.48    124.48 o 
  23   5   3        3.19      -73.94    105.99 o 
   0   6   3       88.95      103.79     40.55 o 
   1   6   3     6974.69     6974.07    307.77 o 
   2   6   3     1478.07     1462.13     66.77 o 
   3   6   3      511.77      558.13     86.30 o 
   4   6   3     6109.03     6081.55    150.74 o 
   5   6   3     6722.86     6617.52    140.74 o 
   6   6   3      837.44      927.90     45.75 o 
   7   6   3     6526.57     6195.67    116.61 o 
   8   6   3     4144.00     4101.99    153.91 o 
   9   6   3     1347.36     1745.65     98.65 o 
  10   6   3     1193.87     1195.12    123.18 o 
  11   6   3     1751.97     1967.30    111.68 o 
  12   6   3      766.44      601.42     87.01 o 
  13   6   3     3365.56     3517.90    179.47 o 
  14   6   3      656.45      564.35    136.99 o 
  15   6   3      163.05      279.75    116.74 o 
  16   6   3     1042.41      847.35    279.94 o 
  17   6   3     1962.06     1703.20    179.82 o 
  18   6   3      125.58       12.42    103.45 o 
  19   6   3     1792.77     1947.31    423.48 o 
  20   6   3      494.69      439.08    143.08 o 
  21   6   3      251.11      277.12    137.49 o 
   1   7   3        8.39      -34.12     34.12 o 
   2   7   3       93.74       61.87     37.03 o 
   3   7   3        0.94      -30.81     30.81 o 
   4   7   3      234.50      250.99     54.05 o 
   5   7   3      294.13      282.07     36.74 o 
   6   7   3        9.32       46.64     36.75 o 
   7   7   3      527.01      511.32     71.53 o 
   8   7   3     1302.64     1379.43     93.33 o 
   9   7   3      603.30      648.42     74.78 o 
  10   7   3        6.40      -31.45     48.61 o 
  11   7   3        2.47       -8.74     54.37 o 
  12   7   3      461.01      477.96    117.92 o 
  13   7   3      711.82      735.38    138.72 o 
  14   7   3      365.68      471.94    128.80 o 
  15   7   3      240.18      295.75    165.58 o 
  16   7   3      151.94      113.25    132.82 o 
  17   7   3      103.61       64.57    202.51 o 
  18   7   3      200.55      109.81    141.76 o 
  19   7   3       81.28     -102.62    176.30 o 
  20   7   3      572.15      542.86    168.06 o 
   0   8   3     1003.80      874.23     86.10 o 
   1   8   3     1611.23     1564.48     74.03 o 
   2   8   3      329.87      382.48     55.69 o 
   3   8   3     1470.53     1652.38    117.11 o 
   4   8   3     1934.27     1789.39     73.59 o 
   5   8   3      891.66     1225.03    117.95 o 
   6   8   3      615.65      619.59     68.50 o 
   7   8   3     2811.97     2667.58    121.69 o 
   8   8   3       11.14      -47.89     53.00 o 
   9   8   3      291.71      259.48     68.30 o 
  10   8   3      515.50      402.63    129.72 o 
  11   8   3      813.32     1160.08    164.39 o 
  12   8   3      333.42      138.38    128.06 o 
  13   8   3     1391.58     1272.30    231.69 o 
  14   8   3       20.97     -104.70    104.70 o 
  15   8   3       92.38      -11.49    134.01 o 
  16   8   3      449.76      504.69    155.45 o 
  17   8   3      202.04      193.06    127.18 o 
   1   9   3      109.65      105.60     46.94 o 
   2   9   3       19.84       10.41     44.71 o 
   3   9   3       53.24       17.14     56.62 o 
   4   9   3      456.52      641.96     75.17 o 
   5   9   3      425.64      398.24     69.87 o 
   6   9   3        0.48       42.01     57.53 o 
   7   9   3      448.89      408.10     70.80 o 
   8   9   3      340.49      215.18    130.12 o 
   9   9   3      300.98      -24.17    120.31 o 
  10   9   3      398.16      479.14    206.08 o 
  11   9   3        0.69       63.25    127.61 o 
  12   9   3       38.40       41.64    122.06 o 
  13   9   3      199.97      169.75    137.30 o 
  14   9   3      110.71       39.47    128.58 o 
  15   9   3      146.44      132.42    203.10 o 
   0  10   3      167.71      197.32     81.99 o 
   1  10   3      453.69      439.43     71.58 o 
   2  10   3       23.26       27.40     53.76 o 
   3  10   3       40.10      -40.36     51.80 o 
   4  10   3      355.24      287.09     62.31 o 
   5  10   3       15.12      -13.20     81.67 o 
   6  10   3      177.87       23.25     98.02 o 
   7  10   3       44.17      132.34    177.49 o 
   8  10   3        2.51       -8.15    119.01 o 
   9  10   3      321.02      468.02    160.18 o 
  10  10   3        2.88       10.72    123.40 o 
  11  10   3      656.30      720.34    170.85 o 
   1  11   3       51.47       23.10     66.43 o 
   2  11   3      221.72      260.19     69.92 o 
   3  11   3      107.81      156.38     79.57 o 
   0   0   4    52109.46    51593.70   1158.46 o 
   1   0   4    98722.14    98816.11   1702.00 o 
   2   0   4    49116.85    49669.57    785.00 o 
   3   0   4      658.33      664.36     25.56 o 
   4   0   4    28532.81    28463.92    455.59 o 
   5   0   4    18922.98    18744.76    307.71 o 
   6   0   4     6191.30     5958.83    109.14 o 
   7   0   4    32150.59    31710.77    513.40 o 
   8   0   4    16498.75    15947.52    269.15 o 
   9   0   4     3288.26     3480.57     74.98 o 
  10   0   4      928.80      849.41     33.38 o 
  11   0   4    22397.71    22388.99    375.62 o 
  12   0   4    19221.55    18863.79    323.01 o 
  13   0   4     7376.17     7121.88    140.56 o 
  14   0   4     9593.90     9479.98    179.62 o 
  15   0   4     3573.68     3540.59     87.95 o 
  16   0   4     2198.72     2350.29    133.78 o 
  17   0   4     3048.56     3059.06    238.24 o 
  18   0   4      946.25     1012.54    157.24 o 
  19   0   4     1845.20     2011.98    209.66 o 
  20   0   4     3886.05     4022.77    301.38 o 
  21   0   4      356.57      449.09    145.33 o 
  22   0   4      212.80       10.72    122.70 o 
  23   0   4     2079.34     2309.78    253.73 o 
   1   1   4     1710.22     1759.07     24.21 o 
   2   1   4     1219.03     1236.03     19.51 o 
   3   1   4     1033.41     1085.65     19.24 o 
   4   1   4      286.06      271.22     12.33 o 
   5   1   4     2339.27     2641.45     45.68 o 
   6   1   4      228.82      213.20      8.90 o 
   7   1   4      240.69      281.43     12.60 o 
   8   1   4      284.82      312.47     14.54 o 
   9   1   4      251.75      354.69     23.83 o 
  10   1   4     1058.18     1021.75     27.68 o 
  11   1   4     1499.48     1518.27     34.66 o 
  12   1   4      162.97      151.38     15.97 o 
  13   1   4      823.54      799.02     27.49 o 
  14   1   4     1335.44     1337.57     39.20 o 
  15   1   4      792.22      816.24     43.48 o 
  16   1   4      704.44      685.37     46.83 o 
  17   1   4      403.15      530.85     67.77 o 
  18   1   4     1394.04     1333.89     97.05 o 
  19   1   4      191.19       61.26     82.19 o 
  20   1   4        0.80       81.84     79.60 o 
  21   1   4      191.44       95.49     88.01 o 
  22   1   4       29.23       31.71    194.77 o 
  23   1   4        1.66     -119.12    119.12 o 
  24   1   4        1.05       -9.53    140.56 o 
  25   1   4       30.51     -142.95    142.95 o 
   0   2   4    10257.25    10374.52    281.02 o 
   1   2   4     2376.00     2117.13     34.83 o 
   2   2   4     3660.30     4169.15     56.87 o 
   3   2   4       33.29       23.51      6.78 o 
   4   2   4      621.03      571.61     17.87 o 
   5   2   4      651.18      563.93     17.81 o 
   6   2   4      879.18      870.88     36.03 o 
   7   2   4     3099.68     3083.63     55.23 o 
   8   2   4     9645.59     9812.72    135.85 o 
   9   2   4      245.34      227.21     19.16 o 
  10   2   4        8.14        2.26     10.55 o 
  11   2   4      716.12      713.78     23.78 o 
  12   2   4      476.84      505.20     22.38 o 
  13   2   4     2727.62     2642.92     55.93 o 
  14   2   4       49.58       43.39     20.80 o 
  15   2   4      804.27      812.39     51.77 o 
  16   2   4      520.79      509.35     45.95 o 
  17   2   4        2.89       22.13     35.16 o 
  18   2   4       17.64       15.48     54.25 o 
  19   2   4     1313.29     1482.30    106.81 o 
  20   2   4       10.18       16.18     61.99 o 
  21   2   4      111.06      -52.41    126.27 o 
  22   2   4      191.07      319.25    167.96 o 
  23   2   4        8.27      -21.44    142.95 o 
  24   2   4      117.33      -32.16    151.29 o 
  25   2   4       25.17       23.82    163.20 o 
   1   3   4     1702.73     1753.01     48.39 o 
   2   3   4     3425.89     3720.45    142.62 o 
   3   3   4      113.06      137.17     12.74 o 
   4   3   4     3005.18     3140.32     61.26 o 
   5   3   4      520.32      642.65     20.74 o 
   6   3   4     1272.92     1360.30     30.67 o 
   7   3   4     2233.86     2400.43     58.65 o 
   8   3   4      579.48      527.33     27.86 o 
   9   3   4     3338.31     3299.97    106.63 o 
  10   3   4     3353.99     3209.93     62.24 o 
  11   3   4     2317.74     2253.68     51.71 o 
  12   3   4     1836.20     1836.90     50.43 o 
  13   3   4      148.57      144.26     24.29 o 
  14   3   4     1037.99      999.66     44.27 o 
  15   3   4       18.74       19.63     30.35 o 
  16   3   4     1644.45     1642.23    103.03 o 
  17   3   4      933.25      974.66    169.25 o 
  18   3   4      600.74      737.75    129.25 o 
  19   3   4      274.81      579.10     96.06 o 
  20   3   4       18.80       78.86     93.53 o 
  21   3   4     1399.51     1177.71    384.17 o 
  22   3   4     1181.07      922.01    217.99 o 
  23   3   4      376.64       19.06    160.82 o 
  24   3   4      481.79      607.52    215.61 o 
   0   4   4     4992.58     5063.15    151.61 o 
   1   4   4     4453.98     4259.28     94.85 o 
   2   4   4    13130.04    13256.28    287.38 o 
   3   4   4     9881.14     9487.49    195.43 o 
   4   4   4      788.92      794.80     43.78 o 
   5   4   4    16546.37    15892.11    250.66 o 
   6   4   4    16062.05    15745.79    245.27 o 
   7   4   4     5219.17     5192.08     96.01 o 
   8   4   4     5100.56     4757.41    114.57 o 
   9   4   4     7575.28     7041.20    172.92 o 
  10   4   4     9082.56     8886.94    211.73 o 
  11   4   4     6497.45     6121.92    198.24 o 
  12   4   4     1086.11     1053.19     80.35 o 
  13   4   4      217.22      125.29     64.81 o 
  14   4   4     4638.36     4170.61    162.87 o 
  15   4   4     5575.19     5411.47    194.92 o 
  16   4   4     1619.76     1582.89    140.05 o 
  17   4   4     2425.20     2487.69    133.66 o 
  18   4   4      759.17      857.17    131.37 o 
  19   4   4      330.39      182.56     99.57 o 
  20   4   4      554.57      592.08    126.31 o 
  21   4   4     2024.76     2226.57    197.51 o 
  22   4   4      449.34      563.60    276.36 o 
  23   4   4      276.19      268.29    123.74 o 
   1   5   4       39.77       51.76     23.65 o 
   2   5   4      661.44      586.27     42.09 o 
   3   5   4      525.79      563.69     41.57 o 
   4   5   4     2421.56     2311.62     77.60 o 
   5   5   4      658.54      616.67     42.50 o 
   6   5   4       57.37       44.00     14.44 o 
   7   5   4      181.28      209.42     22.68 o 
   8   5   4     2839.20     2845.62    166.45 o 
   9   5   4       74.05       -5.71     41.89 o 
  10   5   4     3571.59     3241.11    136.49 o 
  11   5   4        5.45        6.64     46.82 o 
  12   5   4      430.13      359.42     65.18 o 
  13   5   4      415.52      304.99     65.53 o 
  14   5   4      389.73      359.37     79.65 o 
  15   5   4     1048.58     1040.13     92.45 o 
  16   5   4      902.96      855.97    132.17 o 
  17   5   4      304.68      319.91    107.27 o 
  18   5   4      332.51      395.69    117.78 o 
  19   5   4        6.08       43.08     99.90 o 
  20   5   4      183.89      126.13    118.53 o 
  21   5   4       20.72       89.38    114.22 o 
  22   5   4      272.08      272.52    137.59 o 
   0   6   4    13871.26    13293.24    412.65 o 
   1   6   4     3065.50     3118.02     91.01 o 
   2   6   4     1977.58     1972.11     77.76 o 
   3   6   4      996.75     1126.86     60.45 o 
   4   6   4      160.13      215.24     36.85 o 
   5   6   4     1297.29     1299.37     64.31 o 
   6   6   4     3934.77     3934.36     89.26 o 
   7   6   4      924.54      931.21     56.25 o 
   8   6   4      191.35      182.23     50.42 o 
   9   6   4     2076.78     2039.20    109.32 o 
  10   6   4     4096.21     4020.00    187.65 o 
  11   6   4      369.99      214.90     61.80 o 
  12   6   4      312.72      469.09     83.73 o 
  13   6   4      292.09      289.35     68.08 o 
  14   6   4     1068.96     1495.56    212.63 o 
  15   6   4      555.95      348.45    106.17 o 
  16   6   4      459.86      505.02    239.44 o 
  17   6   4      680.01      721.28    226.93 o 
  18   6   4       28.95      -24.00     96.94 o 
  19   6   4       47.03      149.30    110.65 o 
  20   6   4       75.49      185.31    120.87 o 
  21   6   4       16.27       -2.21    113.70 o 
   1   7   4       24.06       40.58     33.12 o 
   2   7   4     4376.79     4582.83    133.88 o 
   3   7   4      388.84      395.26     47.81 o 
   4   7   4       87.42       93.71     39.90 o 
   5   7   4       75.25       37.85     38.85 o 
   6   7   4      350.12      348.68     53.33 o 
   7   7   4      892.89      845.55     79.10 o 
   8   7   4        4.85       -8.61     80.52 o 
   9   7   4      329.74      344.66     65.18 o 
  10   7   4       50.84       75.02     56.99 o 
  11   7   4       14.84      -57.00     57.00 o 
  12   7   4      302.62      312.53     88.26 o 
  13   7   4      112.53       27.02     93.45 o 
  14   7   4     1092.72     1458.39    231.10 o 
  15   7   4      318.42      267.47    119.29 o 
  16   7   4      159.52      202.33    114.47 o 
  17   7   4      167.18      226.59    125.08 o 
  18   7   4        7.30      174.76    128.21 o 
  19   7   4       39.22       38.80    119.53 o 
   0   8   4     1270.27     1171.29    112.67 o 
   1   8   4      674.91      636.38     55.80 o 
   2   8   4      907.42     1040.85     63.83 o 
   3   8   4     2407.77     2374.82     99.81 o 
   4   8   4      700.88      738.46     72.45 o 
   5   8   4       12.60       16.30     49.41 o 
   6   8   4       36.33       53.31     52.03 o 
   7   8   4      633.91      560.44     93.63 o 
   8   8   4     1044.59     1197.68     99.80 o 
   9   8   4     2120.40     2158.37    128.29 o 
  10   8   4       58.85       13.27     60.90 o 
  11   8   4      172.47       96.73    107.78 o 
  12   8   4     1329.94     1096.22    169.08 o 
  13   8   4       87.36       91.42    111.61 o 
  14   8   4      297.67      415.55    141.48 o 
  15   8   4     1117.98     1116.57    176.03 o 
  16   8   4      377.55      343.80    144.89 o 
  17   8   4      202.78      325.75    139.55 o 
   1   9   4      443.63      401.16     59.89 o 
   2   9   4        0.52        4.55     46.93 o 
   3   9   4        1.39      -19.07     47.82 o 
   4   9   4       53.02       48.15     49.39 o 
   5   9   4        3.47       -8.99     57.88 o 
   6   9   4      291.21      305.85     69.00 o 
   7   9   4       50.36      -65.69     65.69 o 
   8   9   4      239.66      324.16     76.04 o 
   9   9   4      363.51      243.01    128.03 o 
  10   9   4      105.67      -19.96    215.02 o 
  11   9   4      226.29      140.84    172.73 o 
  12   9   4        9.31       25.81    127.36 o 
  13   9   4       75.15      226.39    143.60 o 
  14   9   4      183.43      -62.12    233.48 o 
   0  10   4     2493.18     2409.91    260.88 o 
   1  10   4       41.61       68.31     57.73 o 
   2  10   4       35.57      -45.21     54.91 o 
   3  10   4     2478.63     2601.23    161.73 o 
   4  10   4      329.33      441.67     86.27 o 
   5  10   4      231.63      186.47     75.22 o 
   6  10   4      151.88      168.42    109.35 o 
   7  10   4      100.38      167.28    135.10 o 
   8  10   4      830.45     1014.04    226.33 o 
   9  10   4     1244.29     1843.56    213.91 o 
  10  10   4      207.60      368.79    149.50 o 
   1  11   4        0.65      139.05     92.32 o 
   1   1   5     3801.56     4080.89     48.36 o 
   2   1   5     9829.81     9563.10    106.86 o 
   3   1   5      133.47      129.01      8.64 o 
   4   1   5     7067.00     6729.12     81.62 o 
   5   1   5      117.03      161.87     10.31 o 
   6   1   5     2991.01     3088.51     45.80 o 
   7   1   5      651.34      665.59     16.55 o 
   8   1   5     2899.71     2854.29     45.56 o 
   9   1   5     5597.01     5839.83     83.30 o 
  10   1   5     1200.89     1132.00     29.17 o 
  11   1   5      245.61      239.35     17.18 o 
  12   1   5     1433.50     1443.32     35.76 o 
  13   1   5      285.31      306.11     20.74 o 
  14   1   5       27.26       22.84     19.07 o 
  15   1   5      468.40      447.13     44.14 o 
  16   1   5      744.07      793.62     43.19 o 
  17   1   5      206.46       63.90     52.79 o 
  18   1   5     1756.40     1839.27    260.28 o 
  19   1   5      277.83      214.20    120.31 o 
  20   1   5      566.72      866.10    216.21 o 
  21   1   5      355.73      268.18    261.47 o 
  22   1   5      711.44      696.51    219.78 o 
  23   1   5      292.64      481.25    179.87 o 
  24   1   5      381.91      308.53    176.30 o 
  25   1   5      107.21       83.39    165.58 o 
   0   2   5    66274.50    66928.89   1156.28 o 
   1   2   5    20521.82    20635.13    248.10 o 
   2   2   5    28173.40    29126.12    362.90 o 
   3   2   5     2202.57     2039.52     32.85 o 
   4   2   5     9304.96     8552.41    115.45 o 
   5   2   5    13997.81    13570.09    178.72 o 
   6   2   5    13603.00    13121.52    184.63 o 
   7   2   5     9014.00     8793.20    130.54 o 
   8   2   5    18221.85    18258.62    240.01 o 
   9   2   5      797.44      773.68     33.24 o 
  10   2   5    10319.02     9991.63    142.62 o 
  11   2   5    11176.11    10764.15    153.46 o 
  12   2   5    15277.91    15499.71    212.48 o 
  13   2   5     2942.80     3138.09     66.74 o 
  14   2   5    10674.75    10583.33    175.32 o 
  15   2   5      406.42      415.99     43.52 o 
  16   2   5      470.30      555.46     87.88 o 
  17   2   5     2626.76     2843.09     99.90 o 
  18   2   5     3573.09     3420.85    153.08 o 
  19   2   5     1046.49     1269.13    104.00 o 
  20   2   5     1417.91     1525.10    139.08 o 
  21   2   5      156.37      210.82    268.03 o 
  22   2   5     2016.81     2097.75    262.07 o 
  23   2   5      478.92      659.94    198.93 o 
  24   2   5      502.19      852.92    213.23 o 
  25   2   5      207.07      253.73    191.79 o 
   1   3   5     1148.07     1182.60     28.99 o 
   2   3   5      975.23     1138.57     33.26 o 
   3   3   5       24.94       15.80     10.97 o 
   4   3   5      494.27      497.61     18.91 o 
   5   3   5      243.90      310.34     16.32 o 
   6   3   5       81.85       81.76     14.34 o 
   7   3   5      115.08       73.85     15.61 o 
   8   3   5     5884.68     5772.26    117.42 o 
   9   3   5      679.24      656.77     26.02 o 
  10   3   5     1153.94     1128.76     36.29 o 
  11   3   5        0.34       -2.12     14.04 o 
  12   3   5      665.88      676.99     36.22 o 
  13   3   5      230.22      250.29     27.25 o 
  14   3   5      502.21      546.73     38.93 o 
  15   3   5       89.94       72.56     39.90 o 
  16   3   5      173.51      201.87     60.90 o 
  17   3   5      384.09      252.53     66.97 o 
  18   3   5       65.51       90.40     61.99 o 
  19   3   5      187.06      171.70     71.52 o 
  20   3   5      870.80      944.70    260.88 o 
  21   3   5       10.95       44.08    147.71 o 
  22   3   5      317.07      206.08    166.77 o 
  23   3   5        2.13       15.49    170.35 o 
  24   3   5        7.58     -106.02    146.52 o 
   0   4   5     2624.28     2629.35     97.81 o 
   1   4   5      624.85      469.76     30.54 o 
   2   4   5     3690.42     3347.10     80.67 o 
   3   4   5      896.59      919.89     29.52 o 
   4   4   5      205.63      129.71     24.98 o 
   5   4   5     2335.29     2426.55     57.04 o 
   6   4   5    12197.85    12228.28    193.51 o 
   7   4   5     5866.20     5537.24     93.19 o 
   8   4   5     1094.95      998.92     35.97 o 
   9   4   5      302.23      313.28     33.57 o 
  10   4   5       36.32       11.93     40.51 o 
  11   4   5      155.19      230.23     54.15 o 
  12   4   5      126.61       51.72     47.85 o 
  13   4   5     3191.62     3181.35    141.12 o 
  14   4   5     1097.23     1127.02     90.80 o 
  15   4   5      491.69      524.28     74.72 o 
  16   4   5      825.05      854.61     89.17 o 
  17   4   5      369.07      577.87    196.29 o 
  18   4   5     1490.24     1625.75    117.34 o 
  19   4   5     1193.40     1227.68    148.63 o 
  20   4   5       22.87      -11.10     90.02 o 
  21   4   5      455.13      503.55    125.81 o 
  22   4   5       17.04      -98.86     98.86 o 
  23   4   5       54.35      190.60    173.92 o 
   1   5   5       76.64       88.56     25.67 o 
   2   5   5      754.68      824.25     43.86 o 
   3   5   5      495.19      518.19     40.67 o 
   4   5   5     1494.50     1716.62     58.16 o 
   5   5   5      519.11      535.83     29.96 o 
   6   5   5       52.10       58.72     15.75 o 
   7   5   5      226.51      222.35     31.22 o 
   8   5   5      416.90      410.74     54.03 o 
   9   5   5     3528.10     3160.97    133.68 o 
  10   5   5      381.97      314.89     58.48 o 
  11   5   5       24.36      113.42     53.30 o 
  12   5   5       83.75       49.38     53.61 o 
  13   5   5      397.48      425.03     72.19 o 
  14   5   5      733.27      654.88     79.96 o 
  15   5   5      650.63      771.35     87.91 o 
  16   5   5       65.58      237.93     71.15 o 
  17   5   5      223.93      245.82    103.03 o 
  18   5   5       10.13      -79.04     86.39 o 
  19   5   5      340.53      482.28    122.97 o 
  20   5   5      913.04     1037.83    158.04 o 
  21   5   5      349.83      369.02    130.98 o 
  22   5   5       37.39        5.96    111.03 o 
   0   6   5     8174.34     7569.20    228.52 o 
   1   6   5      205.80      186.33     32.74 o 
   2   6   5     3935.59     4038.90    104.31 o 
   3   6   5     5499.77     5413.36    161.01 o 
   4   6   5     5678.63     5474.06    155.85 o 
   5   6   5      845.35      934.78     76.04 o 
   6   6   5     1558.45     1408.55     76.90 o 
   7   6   5       25.23        1.87     44.92 o 
   8   6   5     4482.68     4405.62    164.80 o 
   9   6   5     4093.97     3976.13    159.79 o 
  10   6   5     1013.04     1054.24     89.21 o 
  11   6   5     1379.28     1003.88     90.05 o 
  12   6   5     1772.79     1496.80    120.59 o 
  13   6   5       30.21        9.32     59.01 o 
  14   6   5     2338.90     2392.27    138.27 o 
  15   6   5     1794.85     1958.58    183.72 o 
  16   6   5     2044.39     1836.24    181.80 o 
  17   6   5      195.25      235.87    115.61 o 
  18   6   5      844.30      504.82    182.26 o 
  19   6   5       10.24      -87.67     97.87 o 
  20   6   5      638.04      294.87    134.75 o 
  21   6   5      990.13     1015.36    176.05 o 
   1   7   5       46.69       27.72     33.50 o 
   2   7   5      437.57      508.00     52.39 o 
   3   7   5      344.84      261.33     41.52 o 
   4   7   5     1479.57     1487.21     74.72 o 
   5   7   5      320.58      334.97     94.67 o 
   6   7   5       87.76       -8.57     54.06 o 
   7   7   5       88.55      112.77     54.03 o 
   8   7   5       36.28      -34.99     49.03 o 
   9   7   5      415.25      280.90     65.45 o 
  10   7   5      865.54      799.26    133.64 o 
  11   7   5       24.45        0.29     61.07 o 
  12   7   5        8.61       46.58     66.40 o 
  13   7   5      547.08      546.27     86.52 o 
  14   7   5       69.39      144.07    107.33 o 
  15   7   5      140.87       63.85    111.55 o 
  16   7   5      492.01      394.32    134.75 o 
  17   7   5      336.36      246.06    133.14 o 
  18   7   5       27.90       51.39    115.43 o 
  19   7   5        8.62     -117.93    117.93 o 
   0   8   5     2485.96     2445.84    130.76 o 
   1   8   5      126.32      118.49     43.80 o 
   2   8   5     1523.70     1663.28     93.45 o 
   3   8   5     5043.51     5282.67    152.05 o 
   4   8   5      137.64      143.28     48.55 o 
   5   8   5       12.13      -37.59     50.54 o 
   6   8   5     1173.12     1172.67    177.44 o 
   7   8   5       30.73       62.67     61.73 o 
   8   8   5     1365.29     1308.78    103.65 o 
   9   8   5     1571.28     1472.06    131.47 o 
  10   8   5      655.42      741.09    114.03 o 
  11   8   5       82.76       89.35     72.80 o 
  12   8   5     1339.50     1213.61    426.46 o 
  13   8   5      573.40      559.28    180.47 o 
  14   8   5      539.71      234.93    191.79 o 
  15   8   5      180.81      423.89    150.90 o 
  16   8   5      239.15      104.14    133.31 o 
  17   8   5       99.57      237.17    141.70 o 
   1   9   5        1.25       14.85     44.09 o 
   2   9   5      421.52      516.92     61.61 o 
   3   9   5      142.91       98.82     51.74 o 
   4   9   5      247.82      279.06     59.81 o 
   5   9   5      105.89       41.52     70.38 o 
   6   9   5       12.47      -31.54     64.82 o 
   7   9   5      514.10      465.46     84.85 o 
   8   9   5       31.06      -10.23     69.06 o 
   9   9   5        2.52      -39.35     67.70 o 
  10   9   5       72.43       34.22    199.53 o 
  11   9   5        2.10     -105.20    105.20 o 
  12   9   5       49.73       -6.39    120.42 o 
  13   9   5        4.31      -49.77    115.84 o 
  14   9   5      224.49      229.19    141.96 o 
   0  10   5      120.05       69.10     88.54 o 
   1  10   5        8.63      -52.58     52.58 o 
   2  10   5        3.98      -52.05     52.05 o 
   3  10   5       61.76      101.82     58.64 o 
   4  10   5      373.09      369.78     68.00 o 
   5  10   5       37.88       45.66     60.44 o 
   6  10   5      190.16      223.27     67.15 o 
   7  10   5       71.93      -14.35     62.42 o 
   8  10   5      285.40      289.74    144.87 o 
   9  10   5        1.22      172.08    137.63 o 
  10  10   5      133.08      408.52    158.30 o 
   0   0   6     6662.96     6234.28    163.02 o 
   1   0   6    16420.37    16268.22    272.08 o 
   2   0   6     1170.45     1263.53     35.42 o 
   3   0   6    87788.54    88913.00   1406.25 o 
   4   0   6    11657.14    11633.81    183.92 o 
   5   0   6    30143.54    28719.53    431.05 o 
   6   0   6       49.90      127.68     13.33 o 
   7   0   6     4636.26     4323.87     86.35 o 
   8   0   6     8011.31     8818.35    176.59 o 
   9   0   6    33635.43    33248.35    596.87 o 
  10   0   6     1588.47     1554.63     71.82 o 
  11   0   6    15132.66    15057.58    290.02 o 
  12   0   6    11183.20    11804.61    236.43 o 
  13   0   6     2676.61     2605.76     79.21 o 
  14   0   6     1093.24      977.86     60.26 o 
  15   0   6    19320.65    19944.24    647.43 o 
  16   0   6     1500.51     1474.74    165.58 o 
  17   0   6     4569.10     4270.54    289.47 o 
  18   0   6     1140.41     1580.76    185.83 o 
  19   0   6      462.15      347.84    127.46 o 
  20   0   6      349.07      357.37    136.99 o 
  21   0   6     2246.03     3026.90    285.89 o 
  22   0   6       45.08      200.13    151.29 o 
  23   0   6      993.91      901.76    198.93 o 
  24   0   6      681.99     1104.27    213.23 o 
  25   0   6      606.26      674.23    200.13 o 
   1   1   6       52.24       69.54      8.34 o 
   2   1   6     2321.46     2439.44     40.00 o 
   3   1   6     1460.88     1621.72     28.34 o 
   4   1   6      103.24      110.09      9.66 o 
   5   1   6     9392.71    10361.41    127.46 o 
   6   1   6     6301.50     7039.81     91.73 o 
   7   1   6      461.07      485.69     17.10 o 
   8   1   6      281.96      210.09     11.61 o 
   9   1   6      147.13      167.01     11.58 o 
  10   1   6      844.42      923.37     25.75 o 
  11   1   6       13.98       -7.89     12.16 o 
  12   1   6       77.78       85.28     15.95 o 
  13   1   6       94.85       80.34     18.70 o 
  14   1   6      351.62      346.03     31.80 o 
  15   1   6      187.30      192.11     29.85 o 
  16   1   6      607.91      681.92     51.18 o 
  17   1   6      148.32      171.77     68.55 o 
  18   1   6       40.02       91.39     78.19 o 
  19   1   6        2.30      -48.93    119.72 o 
  20   1   6       47.45       22.63     74.12 o 
  21   1   6      248.94      385.25    119.72 o 
  22   1   6       17.53      160.69    147.71 o 
  23   1   6       79.56       48.16     94.47 o 
  24   1   6       26.32      -33.35    148.90 o 
  25   1   6       14.18       66.71    159.62 o 
   0   2   6    12759.55    12433.62    210.27 o 
   1   2   6       45.01       45.48      8.98 o 
   2   2   6        2.35       -4.05      6.66 o 
   3   2   6     8285.10     8164.88    106.46 o 
   4   2   6      291.02      249.99     17.18 o 
   5   2   6     2103.02     2321.34     39.75 o 
   6   2   6      887.77      893.83     27.43 o 
   7   2   6      184.62      238.89     19.16 o 
   8   2   6      320.68      353.13     21.00 o 
   9   2   6     4224.01     4186.76     71.83 o 
  10   2   6      807.70      844.40     29.88 o 
  11   2   6      403.20      395.66     23.95 o 
  12   2   6      307.61      331.48     23.88 o 
  13   2   6     1237.09     1242.77     53.07 o 
  14   2   6      131.95      120.31     34.78 o 
  15   2   6     1863.83     2142.70    135.71 o 
  16   2   6      321.47      351.31     44.94 o 
  17   2   6      202.22      171.89     50.16 o 
  18   2   6      582.22      589.75    123.52 o 
  19   2   6       13.49      -60.41     71.47 o 
  20   2   6       34.35      105.34    103.64 o 
  21   2   6      933.88     1014.16    127.88 o 
  22   2   6      114.35       84.97     93.95 o 
  23   2   6        0.87      -33.35    141.76 o 
  24   2   6       97.05        2.38    167.96 o 
   1   3   6       98.26      148.70     12.31 o 
   2   3   6       25.62       24.72      8.46 o 
   3   3   6     1086.78     1266.67     28.18 o 
   4   3   6     1228.74     1409.46     30.87 o 
   5   3   6     1422.32     1355.33     45.76 o 
   6   3   6     1085.65     1142.62     37.05 o 
   7   3   6      931.79     1011.08     36.10 o 
   8   3   6     1091.21      948.39     39.47 o 
   9   3   6      118.62      204.51     24.28 o 
  10   3   6       30.91       47.08     17.28 o 
  11   3   6     2436.21     2457.05     61.64 o 
  12   3   6     2917.65     2959.09     73.08 o 
  13   3   6       80.08       48.45     26.84 o 
  14   3   6     1274.27     1413.82     56.70 o 
  15   3   6        9.37       -7.04     49.35 o 
  16   3   6       75.41      159.03     59.60 o 
  17   3   6     1570.09     1591.68    136.69 o 
  18   3   6      333.36      388.46     75.81 o 
  19   3   6       14.00       29.20     64.16 o 
  20   3   6     1171.66     1406.92    116.79 o 
  21   3   6      132.15       42.88    156.05 o 
  22   3   6      282.12      152.48    159.62 o 
  23   3   6       23.21      234.67    182.26 o 
  24   3   6      175.02      175.11    183.45 o 
   0   4   6      118.90       62.37     53.81 o 
   1   4   6    13640.47    13310.61    201.46 o 
   2   4   6     3147.56     3126.15     62.15 o 
   3   4   6    16671.61    16846.94    234.91 o 
   4   4   6     2431.22     2182.28     52.55 o 
   5   4   6    10662.60    10552.98    152.24 o 
   6   4   6     2868.50     2891.62    100.06 o 
   7   4   6    11147.04    10690.65    181.72 o 
   8   4   6     1019.64      919.21     43.78 o 
   9   4   6     7283.65     7072.34    178.57 o 
  10   4   6     2203.40     2172.89    170.13 o 
  11   4   6     5840.16     5444.91    186.06 o 
  12   4   6      610.97      599.05     70.80 o 
  13   4   6     5261.41     5044.47    185.53 o 
  14   4   6      822.48      887.70     86.10 o 
  15   4   6     2774.68     2424.65    200.59 o 
  16   4   6      803.64      895.93     91.67 o 
  17   4   6     3368.53     3230.77    157.76 o 
  18   4   6     1501.08     1386.35    148.59 o 
  19   4   6     2934.73     2858.86    208.48 o 
  20   4   6      100.57      149.24    102.60 o 
  21   4   6      648.67      472.51    130.13 o 
  22   4   6      242.30      196.55    177.49 o 
  23   4   6      605.75      758.81    243.01 o 
   1   5   6      347.67      344.25     43.77 o 
   2   5   6     4995.49     5098.97    115.90 o 
   3   5   6       13.15       13.70     13.83 o 
   4   5   6       11.35       -4.18     13.69 o 
   5   5   6     1551.28     1566.04     46.16 o 
   6   5   6        1.23       -7.01     20.97 o 
   7   5   6        0.14       19.19     39.83 o 
   8   5   6      555.23      597.76     64.71 o 
   9   5   6       59.12        5.21     46.39 o 
  10   5   6      195.04      167.65     55.05 o 
  11   5   6       98.78       46.32     55.05 o 
  12   5   6       73.29       31.65     55.30 o 
  13   5   6       48.62      -30.52     52.77 o 
  14   5   6     2018.75     2204.77    128.06 o 
  15   5   6      125.85      128.69     76.94 o 
  16   5   6        6.98       15.00     66.66 o 
  17   5   6      537.37      482.08    119.70 o 
  18   5   6       49.77      125.19    102.03 o 
  19   5   6      202.20        6.91     99.81 o 
  20   5   6      469.18      494.83    194.77 o 
  21   5   6       75.76       33.13    106.98 o 
  22   5   6        2.34       10.97    194.77 o 
   0   6   6       17.25      -36.00     39.28 o 
   1   6   6     2089.03     2086.84     81.21 o 
   2   6   6      230.35      246.21     34.87 o 
   3   6   6     5011.00     5125.90    122.96 o 
   4   6   6      634.29      669.99     42.96 o 
   5   6   6     2129.49     2146.50     65.29 o 
   6   6   6     6611.22     6648.93    215.39 o 
   7   6   6       43.36       79.89     49.11 o 
   8   6   6     1885.84     1542.78     95.78 o 
   9   6   6     2979.66     3034.66    140.88 o 
  10   6   6     3104.15     3094.25    160.17 o 
  11   6   6     2863.27     3007.06    332.34 o 
  12   6   6       55.48      149.60     67.04 o 
  13   6   6     1064.20      937.04    144.99 o 
  14   6   6       54.95       33.92     72.01 o 
  15   6   6      606.29      545.09     94.24 o 
  16   6   6      234.96      253.58    108.33 o 
  17   6   6       10.53       -0.54     97.15 o 
  18   6   6       12.15       39.10    102.13 o 
  19   6   6       43.81      126.15    116.47 o 
  20   6   6        5.33        5.45    214.42 o 
   1   7   6      542.29      591.48     69.88 o 
   2   7   6      344.48      386.46     47.50 o 
   3   7   6      756.82      718.72     53.32 o 
   4   7   6     1350.19     1331.61     73.63 o 
   5   7   6       87.51       68.77     47.00 o 
   6   7   6      434.35      490.36    100.90 o 
   7   7   6      319.37      400.84     67.62 o 
   8   7   6      976.07      874.09    118.42 o 
   9   7   6      952.06      853.73     84.70 o 
  10   7   6      363.40      354.65     73.89 o 
  11   7   6      295.36      209.95     99.18 o 
  12   7   6     1380.84     1417.11    135.51 o 
  13   7   6      867.43      946.20    103.45 o 
  14   7   6       60.40       68.33    132.23 o 
  15   7   6      658.50      376.45    153.67 o 
  16   7   6      242.25      175.83    323.42 o 
  17   7   6       22.65       85.33    116.50 o 
  18   7   6      316.18      486.61    149.72 o 
  19   7   6        1.08      123.90    124.15 o 
   0   8   6       84.49       24.92     57.04 o 
   1   8   6     2282.27     2250.26     88.99 o 
   2   8   6       27.65       -2.14     51.25 o 
   3   8   6      339.91      307.23     54.32 o 
   4   8   6     2103.30     2006.12     94.85 o 
   5   8   6     1194.78     1158.01    106.63 o 
   6   8   6      254.41      350.23     73.37 o 
   7   8   6      646.60      686.57    100.98 o 
   8   8   6      941.59      745.73     87.95 o 
   9   8   6      101.81       89.19     67.80 o 
  10   8   6      152.01       10.18     67.04 o 
  11   8   6     2924.99     2510.05    195.10 o 
  12   8   6      371.17      199.68    124.15 o 
  13   8   6     1404.74     1342.36    186.10 o 
  14   8   6        9.91      239.17    136.72 o 
  15   8   6       62.46       74.98    126.34 o 
  16   8   6       99.78       -6.04    123.76 o 
   1   9   6       54.58       33.80     51.35 o 
   2   9   6      394.23      388.69     61.12 o 
   3   9   6       48.99       46.12     49.13 o 
   4   9   6        4.21       72.42     54.94 o 
   5   9   6       57.80       -3.99     51.55 o 
   6   9   6      488.55      431.70     71.76 o 
   7   9   6       26.80      -44.64     58.12 o 
   8   9   6       22.73      -65.95     67.37 o 
   9   9   6       42.50      -57.88    140.55 o 
  10   9   6      615.11      665.15     99.84 o 
  11   9   6       85.80      -25.68    123.63 o 
  12   9   6      422.20      642.74    163.36 o 
  13   9   6       75.69       61.49    120.19 o 
   0  10   6      127.58      101.37    133.42 o 
   1  10   6      622.73      765.07     84.49 o 
   2  10   6        8.21      -43.97     57.27 o 
   3  10   6      105.61       91.62     59.99 o 
   4  10   6      653.56      835.72     83.02 o 
   5  10   6     1881.14     1982.69    110.90 o 
   6  10   6       28.36       74.75     65.94 o 
   7  10   6      349.10      476.81     81.23 o 
   8  10   6      384.54      452.52     90.44 o 
   9  10   6       94.27       85.13     90.64 o 
   1   1   7       42.00       11.80      8.19 o 
   2   1   7     9019.93     9290.72    111.89 o 
   3   1   7     3804.92     4201.99     58.39 o 
   4   1   7     1022.86     1133.36     24.29 o 
   5   1   7     2681.91     2924.71     46.29 o 
   6   1   7      811.70      853.56     24.40 o 
   7   1   7     1939.31     1798.36     32.85 o 
   8   1   7     3309.47     3250.14     52.02 o 
   9   1   7     1892.28     2097.18     41.60 o 
  10   1   7        0.60       -9.76      9.76 o 
  11   1   7     1334.42     1333.14     29.96 o 
  12   1   7       48.06       52.91     15.84 o 
  13   1   7     4380.34     4287.57     79.16 o 
  14   1   7     1002.17      918.03     59.09 o 
  15   1   7     2435.65     2427.95     67.48 o 
  16   1   7      101.95       55.13    109.59 o 
  17   1   7      551.29      643.50    212.04 o 
  18   1   7      147.21       28.07     77.75 o 
  19   1   7     2002.49     2343.23    168.90 o 
  20   1   7      283.72      486.78    109.51 o 
  21   1   7      647.90      846.13    128.80 o 
  22   1   7        2.31       51.73     92.64 o 
  23   1   7       22.13       59.18    105.04 o 
  24   1   7       18.02       73.93    106.49 o 
   0   2   7    16021.15    15617.74    225.58 o 
   1   2   7     1691.16     1723.13     28.81 o 
   2   2   7    32591.23    31656.89    397.22 o 
   3   2   7      612.73      540.53     18.00 o 
   4   2   7    29067.29    27739.73    334.22 o 
   5   2   7        5.72       -2.53      9.12 o 
   6   2   7    24674.35    25582.35    313.67 o 
   7   2   7     1197.91     1212.83     34.95 o 
   8   2   7    13185.80    12733.70    186.31 o 
   9   2   7      390.92      324.99     21.53 o 
  10   2   7    15135.39    15047.63    207.49 o 
  11   2   7      605.70      577.34     28.33 o 
  12   2   7     8414.18     8213.99    142.60 o 
  13   2   7        5.37       -1.08     23.47 o 
  14   2   7     5766.30     5679.41    165.02 o 
  15   2   7      633.95      681.95     53.15 o 
  16   2   7     6248.40     6525.68    164.91 o 
  17   2   7        1.54       -6.41     53.86 o 
  18   2   7     2392.46     1993.35    203.10 o 
  19   2   7        2.79      -33.06    122.10 o 
  20   2   7     3447.67     3830.05    221.67 o 
  21   2   7      369.33      480.44    113.04 o 
  22   2   7     1738.12     2106.13    179.38 o 
  23   2   7       48.21       -8.34    154.86 o 
  24   2   7      219.08      291.85    191.79 o 
   1   3   7      492.69      638.93     20.02 o 
   2   3   7       13.05       20.25     10.41 o 
   3   3   7     2343.02     2635.13     54.62 o 
   4   3   7      607.85      618.89     23.75 o 
   5   3   7      406.29      392.33     24.10 o 
   6   3   7      982.29     1060.46     38.12 o 
   7   3   7     2873.55     2756.45     66.23 o 
   8   3   7       18.82        2.64     18.07 o 
   9   3   7     2341.55     2322.23     85.15 o 
  10   3   7      109.19      112.94     18.08 o 
  11   3   7      442.53      397.50     38.23 o 
  12   3   7      496.94      551.58     44.74 o 
  13   3   7      786.54      678.96     41.94 o 
  14   3   7     1014.03      815.25     54.59 o 
  15   3   7       35.55       77.46     57.98 o 
  16   3   7       87.21      138.49     94.55 o 
  17   3   7      225.24      386.76     75.00 o 
  18   3   7       57.87      -27.32     59.44 o 
  19   3   7      674.47      713.18    220.04 o 
  20   3   7       19.53       75.15     90.97 o 
  21   3   7      203.99      179.48     96.62 o 
  22   3   7       65.72      247.77    181.07 o 
  23   3   7      141.01      322.82    187.02 o 
   0   4   7      142.59      177.25     26.06 o 
   1   4   7       28.43       35.27     11.78 o 
   2   4   7     6951.39     7103.69     98.57 o 
   3   4   7     2370.69     2285.17     43.33 o 
   4   4   7     4494.30     4491.04     71.91 o 
   5   4   7       75.70       99.53     23.03 o 
   6   4   7       31.30        4.18     16.62 o 
   7   4   7      721.60      652.78     43.12 o 
   8   4   7     5937.14     5886.64    138.10 o 
   9   4   7     1498.70     1442.63     89.70 o 
  10   4   7     2193.75     2530.55    120.08 o 
  11   4   7      727.23      712.34    100.80 o 
  12   4   7      225.19      235.09     82.73 o 
  13   4   7        0.57       30.57     52.92 o 
  14   4   7     1454.27     1525.42    107.85 o 
  15   4   7      478.42      506.50     79.57 o 
  16   4   7      238.63      192.22     69.46 o 
  17   4   7       93.54       73.18     65.39 o 
  18   4   7       64.72      107.71     70.99 o 
  19   4   7        2.52       73.18     72.40 o 
  20   4   7       57.22       -7.00    129.25 o 
  21   4   7        0.24     -141.76    141.76 o 
  22   4   7      171.54       26.21    172.73 o 
  23   4   7        2.97      138.18    177.49 o 
   1   5   7       19.89       12.08     15.48 o 
   2   5   7        0.39       23.97     16.43 o 
   3   5   7       19.11       11.10     13.78 o 
   4   5   7      233.39      203.78     22.20 o 
   5   5   7      826.95      835.08     43.91 o 
   6   5   7      496.29      504.70     45.91 o 
   7   5   7     1596.36     1553.14    170.48 o 
   8   5   7      327.12      335.32     57.90 o 
   9   5   7      488.08      522.29     69.74 o 
  10   5   7       20.98      -40.45     72.45 o 
  11   5   7       10.01       26.80     54.35 o 
  12   5   7        7.56      -27.55     51.72 o 
  13   5   7      438.14      613.50     80.02 o 
  14   5   7       97.26        4.48     65.07 o 
  15   5   7      222.34      171.85    133.72 o 
  16   5   7      267.55       68.55     98.14 o 
  17   5   7      725.58      806.90     97.73 o 
  18   5   7        8.03       54.70     73.46 o 
  19   5   7      584.69      758.60    149.96 o 
  20   5   7       71.65       -6.38    106.73 o 
  21   5   7      411.50      242.61    122.59 o 
  22   5   7       36.63      -45.27    181.07 o 
   0   6   7     5075.14     5206.53    209.38 o 
   1   6   7      597.05      645.55     49.81 o 
   2   6   7     1417.70     1370.94     80.68 o 
   3   6   7      486.70      472.28     32.48 o 
   4   6   7     3066.74     3308.84     89.41 o 
   5   6   7      375.15      390.08     50.55 o 
   6   6   7    14777.67    13926.10    508.64 o 
   7   6   7     1088.95     1196.38     86.78 o 
   8   6   7     3242.35     3482.03    169.94 o 
   9   6   7      393.33      273.11     65.86 o 
  10   6   7      933.59      906.26    116.74 o 
  11   6   7       22.65        8.79     60.29 o 
  12   6   7     3912.33     4163.46    181.78 o 
  13   6   7       73.22      112.29    105.93 o 
  14   6   7     1139.59      964.23    103.71 o 
  15   6   7        1.38      -48.44     69.40 o 
  16   6   7      958.06     1025.10    125.38 o 
  17   6   7       83.83      108.11    171.54 o 
  18   6   7     2351.88     2732.75    230.28 o 
  19   6   7      168.77      132.16    122.90 o 
  20   6   7      838.78      915.14    209.66 o 
   1   7   7      934.73      945.47     66.41 o 
   2   7   7       66.22       38.49     38.62 o 
   3   7   7       24.22        6.20     38.17 o 
   4   7   7       19.85       75.11     40.32 o 
   5   7   7        1.74      -12.61     39.81 o 
   6   7   7        1.21      -39.88     39.88 o 
   7   7   7      257.66      139.23    102.45 o 
   8   7   7      130.91      183.67     62.67 o 
   9   7   7       90.82       68.89     61.24 o 
  10   7   7        1.14      -21.76    102.13 o 
  11   7   7       24.23        2.05     62.93 o 
  12   7   7       56.94        9.60     79.48 o 
  13   7   7     1464.10     1503.82    124.67 o 
  14   7   7      320.44      420.32     94.25 o 
  15   7   7      511.03      838.84    194.77 o 
  16   7   7        2.64       59.13    200.13 o 
  17   7   7      149.71      143.17    138.18 o 
  18   7   7        8.07      -50.90    113.27 o 
   0   8   7     2076.95     2648.89    180.35 o 
   1   8   7      351.44      371.18     51.42 o 
   2   8   7     2153.79     2033.19     95.63 o 
   3   8   7       12.07        5.18     45.64 o 
   4   8   7      799.32      919.00     89.76 o 
   5   8   7        2.21       -2.31     46.87 o 
   6   8   7     1894.01     1860.94    122.43 o 
   7   8   7      912.47     1055.35     84.11 o 
   8   8   7     2081.12     2005.44    129.66 o 
   9   8   7      104.10      183.78     72.38 o 
  10   8   7       29.96      -66.23     66.23 o 
  11   8   7      152.35      111.65     78.25 o 
  12   8   7     1473.81     1423.80    126.88 o 
  13   8   7      688.04      936.77    167.06 o 
  14   8   7      743.78      719.96    160.33 o 
  15   8   7       42.71       54.07    135.20 o 
  16   8   7       13.49      442.34    152.43 o 
   1   9   7      614.52      646.34     69.33 o 
   2   9   7       12.46      -17.90     47.55 o 
   3   9   7       17.23       27.44     51.27 o 
   4   9   7      166.16      154.94     56.30 o 
   5   9   7      201.99      180.00     60.32 o 
   6   9   7        9.53       25.03     58.29 o 
   7   9   7      140.28      123.63     64.38 o 
   8   9   7      116.61      140.33     71.80 o 
   9   9   7       13.66       11.27     62.23 o 
  10   9   7       83.33       18.59     81.93 o 
  11   9   7       42.70      129.52    130.93 o 
  12   9   7       43.71      183.77    131.78 o 
  13   9   7       58.29      -36.37    178.09 o 
   0  10   7      560.22      524.94    108.74 o 
   1  10   7       18.55       31.38     63.32 o 
   2  10   7      365.77      244.36     74.02 o 
   3  10   7        0.04      -56.58     56.58 o 
   4  10   7      118.75       75.50     62.29 o 
   5  10   7       14.74      -18.31     77.83 o 
   6  10   7        4.76       58.61     70.17 o 
   7  10   7        2.24      -56.26     63.50 o 
   8  10   7       54.17      -53.11     68.82 o 
   0   0   8     1432.79     1572.13     66.02 o 
   1   0   8    24438.67    23522.64    427.73 o 
   2   0   8      682.31      574.27     27.73 o 
   3   0   8    29901.25    30405.79    498.56 o 
   4   0   8     3195.94     3099.11     70.19 o 
   5   0   8    44232.93    43916.80    709.92 o 
   6   0   8     5419.29     5705.13    103.68 o 
   7   0   8    19533.78    18587.62    290.83 o 
   8   0   8       77.39       48.39     15.40 o 
   9   0   8    15385.61    14500.55    233.79 o 
  10   0   8      136.38      192.88     20.81 o 
  11   0   8     6407.13     6156.88    124.56 o 
  12   0   8     4929.58     4837.07    124.11 o 
  13   0   8    12670.54    13111.05    299.73 o 
  14   0   8       64.36      184.64     98.87 o 
  15   0   8     8764.13     8610.17    457.43 o 
  16   0   8     3273.17     3045.96    247.77 o 
  17   0   8     4361.99     4540.95    319.25 o 
  18   0   8      931.64     1110.22    179.87 o 
  19   0   8     2795.95     3397.37    291.85 o 
  20   0   8       24.21        2.38    121.50 o 
  21   0   8     1354.29     1453.29    215.61 o 
  22   0   8       14.00       15.49    131.03 o 
  23   0   8      608.93      657.56    194.17 o 
  24   0   8      219.45      420.50    192.98 o 
   1   1   8        1.94       -7.00      9.07 o 
   2   1   8      466.85      449.12     17.56 o 
   3   1   8     1147.11     1197.43     26.65 o 
   4   1   8      456.63      512.53     17.96 o 
   5   1   8      261.84      279.12     15.34 o 
   6   1   8      755.27      800.97     26.51 o 
   7   1   8       68.07       79.59     12.65 o 
   8   1   8      941.34     1090.12     27.69 o 
   9   1   8       10.10        8.45     11.18 o 
  10   1   8      122.17      124.99     13.60 o 
  11   1   8      131.82      124.21     22.20 o 
  12   1   8       25.36        9.76     17.85 o 
  13   1   8      697.09      671.08     36.34 o 
  14   1   8      431.72      426.73     42.07 o 
  15   1   8      312.42      355.23     49.76 o 
  16   1   8     1455.66     1072.64    116.18 o 
  17   1   8       23.87       32.68    103.04 o 
  18   1   8      181.14      166.30    179.87 o 
  19   1   8       31.82      -13.63     74.42 o 
  20   1   8       48.49       47.51     98.87 o 
  21   1   8        2.01      -41.24    109.00 o 
  22   1   8       40.66      360.13    112.02 o 
  23   1   8       22.14      -27.92    182.26 o 
  24   1   8        8.79      177.99    119.89 o 
   0   2   8     2826.78     2679.96     58.46 o 
   1   2   8     3123.77     2978.16     45.61 o 
   2   2   8      170.26      231.87     11.38 o 
   3   2   8     1944.46     2196.12     34.14 o 
   4   2   8     2727.37     2759.50     46.70 o 
   5   2   8     3168.65     3068.46     53.79 o 
   6   2   8     1842.86     1697.44     38.20 o 
   7   2   8     2420.33     2502.81     50.51 o 
   8   2   8      766.25      819.87     29.68 o 
   9   2   8     1239.82     1321.74     38.50 o 
  10   2   8     1397.69     1301.12     43.24 o 
  11   2   8     1421.67     1482.44     45.75 o 
  12   2   8      609.99      542.33     33.70 o 
  13   2   8      311.47      265.70     40.04 o 
  14   2   8       10.27        7.23     36.43 o 
  15   2   8      386.72      394.03     47.61 o 
  16   2   8      622.77      549.86     77.61 o 
  17   2   8      218.44      269.67     86.97 o 
  18   2   8     1124.12     1179.14    224.55 o 
  19   2   8       29.99       63.68    101.85 o 
  20   2   8        9.35      139.24     93.29 o 
  21   2   8      109.99      111.69     97.15 o 
  22   2   8      187.02      368.74    115.76 o 
  23   2   8        7.17      -72.01     97.80 o 
  24   2   8      183.72      226.33    187.02 o 
   1   3   8     3423.68     3665.09     56.68 o 
   2   3   8     1535.44     1511.20     37.86 o 
   3   3   8       24.13       33.50     14.08 o 
   4   3   8      199.78      214.98     18.10 o 
   5   3   8      362.45      330.19     22.94 o 
   6   3   8      230.32      253.39     22.37 o 
   7   3   8      931.11      819.56     38.67 o 
   8   3   8       14.05        4.94     17.63 o 
   9   3   8      536.27      531.49     33.87 o 
  10   3   8     4749.02     4803.86    101.58 o 
  11   3   8      484.39      439.88     31.57 o 
  12   3   8     1079.54     1110.18     45.56 o 
  13   3   8      413.88      340.94     35.85 o 
  14   3   8      191.56      176.46     45.25 o 
  15   3   8      133.51       52.83     58.08 o 
  16   3   8      986.29     1100.88     97.31 o 
  17   3   8       82.37      136.95     74.70 o 
  18   3   8     1410.55     1540.27    119.30 o 
  19   3   8       45.23        5.81    103.04 o 
  20   3   8      202.32      300.11    106.35 o 
  21   3   8      299.89      272.19    110.56 o 
  22   3   8      567.60      899.37    229.91 o 
  23   3   8       26.23      146.52    175.11 o 
   0   4   8        0.70      -12.21     17.29 o 
   1   4   8     8620.40     8401.28    115.98 o 
   2   4   8       28.23       32.45     13.14 o 
   3   4   8    14033.85    13837.48    187.58 o 
   4   4   8     2404.73     2351.97     51.47 o 
   5   4   8     7275.36     7172.94    122.51 o 
   6   4   8      275.13      249.91     27.61 o 
   7   4   8    13677.53    12938.30    236.55 o 
   8   4   8      194.73      222.58     41.21 o 
   9   4   8    17273.66    17019.65    442.40 o 
  10   4   8       89.23       61.31     50.24 o 
  11   4   8     1081.09     1121.16     90.17 o 
  12   4   8       19.34      -25.91     77.28 o 
  13   4   8     4061.17     3901.70    223.04 o 
  14   4   8      110.20       18.36     58.81 o 
  15   4   8     3377.94     3599.71    166.11 o 
  16   4   8      435.78      365.94     78.71 o 
  17   4   8     3698.73     3375.14    210.68 o 
  18   4   8        0.78       22.02    101.78 o 
  19   4   8     1440.06     1554.05    283.70 o 
  20   4   8      127.46      382.45    111.24 o 
  21   4   8      567.68      777.87    233.48 o 
  22   4   8       39.70      192.98    192.98 o 
   1   5   8     3925.37     3951.85     79.26 o 
   2   5   8      379.91      329.10     23.62 o 
   3   5   8        0.01      -15.89     26.47 o 
   4   5   8      550.10      544.54     33.49 o 
   5   5   8     1281.52     1366.54     56.61 o 
   6   5   8      314.16      268.84     46.94 o 
   7   5   8      168.19      149.46     41.92 o 
   8   5   8        8.26        6.12     44.76 o 
   9   5   8        8.11        9.28     50.63 o 
  10   5   8      132.64       49.29     63.91 o 
  11   5   8      874.66     1020.87    111.19 o 
  12   5   8      811.15      719.90     87.41 o 
  13   5   8     1138.01     1133.50    142.22 o 
  14   5   8      303.78      196.53     89.56 o 
  15   5   8       20.93       32.09     70.44 o 
  16   5   8      683.60      714.45     97.39 o 
  17   5   8      106.01      140.08     78.07 o 
  18   5   8       57.55       40.80     74.91 o 
  19   5   8       14.85       84.19    109.90 o 
  20   5   8        4.51      136.40    116.24 o 
  21   5   8       36.49       55.87    190.60 o 
   0   6   8       37.60       18.72     24.40 o 
   1   6   8     5907.72     6136.48    117.82 o 
   2   6   8     1778.45     1921.59     58.09 o 
   3   6   8     1790.13     1767.42     91.01 o 
   4   6   8      143.87      112.34     54.00 o 
   5   6   8     1919.86     2118.62     73.68 o 
   6   6   8       44.16      -14.72     45.39 o 
   7   6   8      449.95      500.03     56.59 o 
   8   6   8      562.30      454.98     71.89 o 
   9   6   8     1437.58     1217.73    137.65 o 
  10   6   8      797.25      802.46    144.42 o 
  11   6   8     3887.07     3829.41    204.32 o 
  12   6   8       60.84       46.06     64.49 o 
  13   6   8      460.16      617.28     93.27 o 
  14   6   8      543.27      576.41    154.11 o 
  15   6   8      635.99      701.71    128.05 o 
  16   6   8      200.65      105.01     81.25 o 
  17   6   8       88.50       61.01     81.96 o 
  18   6   8       40.31      -39.32    105.20 o 
  19   6   8       50.60       68.45    152.48 o 
  20   6   8        8.76       38.64    126.89 o 
   1   7   8      711.92      738.58     54.98 o 
   2   7   8      244.84      250.06     47.71 o 
   3   7   8      134.60      131.97     45.41 o 
   4   7   8       31.21      -30.49     39.02 o 
   5   7   8       84.77      103.68     50.12 o 
   6   7   8      228.26      144.22     51.57 o 
   7   7   8      197.26      159.75     60.52 o 
   8   7   8       64.16      117.42     65.34 o 
   9   7   8        2.98        7.21     60.25 o 
  10   7   8        5.54      -54.84     62.44 o 
  11   7   8     1677.81     1725.14    128.26 o 
  12   7   8      263.72      267.20     82.64 o 
  13   7   8      279.05      347.74     98.01 o 
  14   7   8      328.51      388.66     92.00 o 
  15   7   8      276.23      146.68     84.96 o 
  16   7   8      295.20      416.81    147.71 o 
  17   7   8      229.07      136.95    132.42 o 
  18   7   8      155.15      352.90    143.20 o 
   0   8   8     1567.50     1770.72    230.10 o 
   1   8   8     1853.12     1995.41     94.94 o 
   2   8   8      553.17      612.59     79.07 o 
   3   8   8      861.69      997.65     74.72 o 
   4   8   8        1.84       -3.53     45.91 o 
   5   8   8      526.34      553.56     71.74 o 
   6   8   8      180.15       78.04     83.05 o 
   7   8   8      104.05       80.98     80.81 o 
   8   8   8       66.00       41.62     57.50 o 
   9   8   8     1079.38      982.13     87.36 o 
  10   8   8      441.13      324.72     87.64 o 
  11   8   8     1682.26     1576.42    132.54 o 
  12   8   8     1099.01     1053.86    117.63 o 
  13   8   8      750.26      591.96    128.61 o 
  14   8   8      331.55      399.61    143.19 o 
  15   8   8      256.61      392.42    145.02 o 
   1   9   8       19.95      -31.58     75.31 o 
   2   9   8       37.91       40.96     51.67 o 
   3   9   8      203.76      135.06     67.83 o 
   4   9   8       16.83       26.55     55.15 o 
   5   9   8       79.32       39.44     60.70 o 
   6   9   8       30.41       49.44     60.22 o 
   7   9   8        3.39       16.73     59.92 o 
   8   9   8      440.02      513.01     79.89 o 
   9   9   8        0.00      -63.91     63.91 o 
  10   9   8      334.83      396.87     81.02 o 
  11   9   8      175.10       46.22     74.15 o 
  12   9   8      365.20      522.39    133.80 o 
   0  10   8     1104.46     1284.76    138.97 o 
   1  10   8      718.88      710.29     85.74 o 
   2  10   8      326.71      185.92     68.98 o 
   3  10   8       98.01       94.56     72.38 o 
   4  10   8       15.47       50.58     62.08 o 
   5  10   8     1142.29      939.70     97.31 o 
   6  10   8        9.49      -65.83     65.83 o 
   7  10   8      522.49      615.37    126.55 o 
   1   1   9     8843.13     8862.25    110.74 o 
   2   1   9      449.85      464.44     19.17 o 
   3   1   9     2706.60     2978.61     76.71 o 
   4   1   9       49.80       36.00     11.89 o 
   5   1   9     1578.34     1443.20     32.67 o 
   6   1   9       30.88       10.58     11.52 o 
   7   1   9      162.02      108.16     14.04 o 
   8   1   9       35.43       10.27     12.83 o 
   9   1   9      252.28      250.14     23.43 o 
  10   1   9       88.14       77.72     17.10 o 
  11   1   9     3541.63     3423.60     67.79 o 
  12   1   9      256.70      231.68     23.75 o 
  13   1   9       14.60      -12.31     21.49 o 
  14   1   9     1104.11      966.76     53.00 o 
  15   1   9      960.50     1051.14    148.31 o 
  16   1   9      512.16      416.15     90.48 o 
  17   1   9      638.42      579.20    234.67 o 
  18   1   9       28.03      -30.71     77.83 o 
  19   1   9      255.24      327.28    100.63 o 
  20   1   9       84.61      119.60     95.30 o 
  21   1   9        6.36       35.88    126.27 o 
  22   1   9       17.67       93.61    104.74 o 
  23   1   9     1604.15     2014.77    193.85 o 
  24   1   9       14.64       69.75    110.76 o 
   0   2   9    56129.07    55618.75    972.84 o 
   1   2   9     2123.65     2167.06     40.36 o 
   2   2   9    13105.76    12371.98    146.60 o 
   3   2   9       32.03       45.93     11.67 o 
   4   2   9     5471.64     5052.93     63.86 o 
   5   2   9      814.70      848.21     21.55 o 
   6   2   9    26482.90    25742.20    279.36 o 
   7   2   9     2056.61     2027.67     54.29 o 
   8   2   9    10912.63    10615.07    136.53 o 
   9   2   9      809.59      824.19     27.84 o 
  10   2   9     7423.16     7512.11    115.51 o 
  11   2   9     1095.18     1145.03     52.49 o 
  12   2   9    17440.33    17148.25    311.59 o 
  13   2   9      113.60      128.06     38.51 o 
  14   2   9     2914.26     3067.87    105.73 o 
  15   2   9     1434.83     1286.96     93.71 o 
  16   2   9     2750.45     2414.03    164.51 o 
  17   2   9      247.70      254.79     92.73 o 
  18   2   9     3079.86     3036.92    196.75 o 
  19   2   9       13.97      -19.91     87.15 o 
  20   2   9     1188.26     1455.30    154.85 o 
  21   2   9      192.50      106.50    174.51 o 
  22   2   9      554.33      712.30    137.89 o 
  23   2   9      109.45       91.02    115.55 o 
   1   3   9     2132.90     2204.94     45.54 o 
   2   3   9     1537.82     1518.21     37.04 o 
   3   3   9      126.25      124.31     17.47 o 
   4   3   9       48.10       89.21     17.07 o 
   5   3   9      691.93      732.92     34.67 o 
   6   3   9       46.29       76.55     17.53 o 
   7   3   9     1170.63     1182.39     51.27 o 
   8   3   9     1109.39     1133.16     40.48 o 
   9   3   9       27.84       17.28     18.79 o 
  10   3   9       77.63       61.64     20.39 o 
  11   3   9     1594.60     1528.03     52.24 o 
  12   3   9      749.84      790.99     44.77 o 
  13   3   9      746.48      751.22     56.57 o 
  14   3   9      120.90      164.07     64.78 o 
  15   3   9       26.85       75.50     62.85 o 
  16   3   9       53.56      -32.77     58.06 o 
  17   3   9      202.39      146.29     73.59 o 
  18   3   9      207.09      145.81     93.43 o 
  19   3   9       47.31       -1.22     82.50 o 
  20   3   9       36.46      -69.51    175.11 o 
  21   3   9      148.75      157.21    105.78 o 
  22   3   9       71.08      145.23    109.58 o 
  23   3   9        7.64      -26.21    162.01 o 
   0   4   9     6371.47     5797.52    130.73 o 
   1   4   9       28.75       12.82     13.91 o 
   2   4   9      906.68      875.10     31.96 o 
   3   4   9       53.43       55.99     18.80 o 
   4   4   9     2120.92     2150.63     58.92 o 
   5   4   9      136.25      130.72     26.34 o 
   6   4   9     6372.62     6256.81    174.29 o 
   7   4   9      152.02      144.34     32.52 o 
   8   4   9     1846.47     1876.91     74.33 o 
   9   4   9       72.64       57.65     39.22 o 
  10   4   9     1331.11     1236.40     95.03 o 
  11   4   9      211.95      189.69     76.72 o 
  12   4   9     4862.38     4569.31    190.70 o 
  13   4   9        0.44       38.17     58.58 o 
  14   4   9      721.50      812.92    105.73 o 
  15   4   9       35.13      -38.81     58.66 o 
  16   4   9       16.78        2.65     64.47 o 
  17   4   9       98.27       64.07     77.55 o 
  18   4   9     1729.28     1977.50    156.09 o 
  19   4   9       22.14       48.99     90.97 o 
  20   4   9       89.93      136.99    149.50 o 
  21   4   9        5.68      -87.43    110.19 o 
  22   4   9      155.68       44.08    188.21 o 
   1   5   9        0.37      -19.71     19.71 o 
   2   5   9      329.72      384.63     40.56 o 
   3   5   9      161.30      108.37     31.98 o 
   4   5   9      372.94      363.28     73.07 o 
   5   5   9      148.22      113.69     41.57 o 
   6   5   9      461.51      380.74     56.36 o 
   7   5   9      404.71      500.06     54.29 o 
   8   5   9      501.35      530.36     58.90 o 
   9   5   9     2837.29     2911.01    114.18 o 
  10   5   9      242.13      221.61     94.05 o 
  11   5   9      139.41      189.77     66.00 o 
  12   5   9       13.15      -24.25     63.84 o 
  13   5   9      271.16      324.68     74.74 o 
  14   5   9       28.83      -20.98     65.31 o 
  15   5   9      372.88      446.65    125.49 o 
  16   5   9        7.97      -23.69     89.82 o 
  17   5   9      256.85      375.47     89.50 o 
  18   5   9       11.19       64.03     80.06 o 
  19   5   9      506.87      721.66    110.63 o 
  20   5   9       57.03       75.81    113.85 o 
  21   5   9      687.61      737.37    247.77 o 
   0   6   9      583.38      623.34     65.82 o 
   1   6   9      790.17      778.81     50.49 o 
   2   6   9     7722.14     7543.19    167.37 o 
   3   6   9      321.37      310.94     45.83 o 
   4   6   9     4868.82     4698.70    146.19 o 
   5   6   9       84.79       32.94     41.30 o 
   6   6   9      972.84     1101.43     76.14 o 
   7   6   9      285.62      279.07     53.55 o 
   8   6   9     1697.10     1733.17    101.96 o 
   9   6   9      224.70      341.48     93.36 o 
  10   6   9     4212.06     4234.59    149.02 o 
  11   6   9      395.78      366.81     80.22 o 
  12   6   9      232.84      260.64     81.13 o 
  13   6   9        3.50       16.51     69.96 o 
  14   6   9     2272.78     2440.64    202.68 o 
  15   6   9      359.05      303.38    143.57 o 
  16   6   9     2472.78     2677.15    223.85 o 
  17   6   9       19.56       25.77     83.88 o 
  18   6   9      253.20      279.37    127.36 o 
  19   6   9       57.75      113.84    196.55 o 
   1   7   9        0.53      -39.15     39.15 o 
   2   7   9        0.41      -17.87     41.16 o 
   3   7   9      344.58      359.74     56.58 o 
   4   7   9        9.52       49.13     46.10 o 
   5   7   9      629.24      587.96     65.55 o 
   6   7   9       95.57       82.07     49.45 o 
   7   7   9       30.65       47.96     48.76 o 
   8   7   9       90.31       34.36     51.44 o 
   9   7   9      324.63      419.89     68.61 o 
  10   7   9      334.42      338.89     67.01 o 
  11   7   9      450.80      545.96     86.31 o 
  12   7   9       96.80      127.87     80.61 o 
  13   7   9        6.02      -75.50     75.50 o 
  14   7   9        7.94      -72.85     72.85 o 
  15   7   9      325.38      114.12     86.07 o 
  16   7   9        1.31      103.29     90.02 o 
  17   7   9      285.52      347.65    146.52 o 
   0   8   9       98.10      151.27     81.82 o 
   1   8   9        0.98      -45.26     45.26 o 
   2   8   9     3382.65     3579.69    129.77 o 
   3   8   9       24.82        7.23     48.58 o 
   4   8   9     1288.67     1361.08     84.60 o 
   5   8   9        1.54       50.77     53.61 o 
   6   8   9       34.10       11.74     55.23 o 
   7   8   9        9.91      -53.58     55.00 o 
   8   8   9     2172.06     2380.57    122.65 o 
   9   8   9      238.79      184.23     64.01 o 
  10   8   9      898.77      934.87     91.18 o 
  11   8   9        8.13      -67.06     67.06 o 
  12   8   9      901.88      862.57    134.15 o 
  13   8   9        4.60       20.11     69.73 o 
  14   8   9     1209.63     1309.02    147.09 o 
  15   8   9       61.09      244.80    135.61 o 
   1   9   9      276.05      383.97     69.21 o 
   2   9   9      328.76      312.73     66.93 o 
   3   9   9       72.79       58.47     57.71 o 
   4   9   9       11.02       35.76     61.06 o 
   5   9   9       82.98      123.07     65.92 o 
   6   9   9        1.19        4.16     71.18 o 
   7   9   9       58.68      124.79     82.70 o 
   8   9   9       38.23       37.58     68.14 o 
   9   9   9      320.98      289.74    128.61 o 
  10   9   9        0.02       58.09     74.28 o 
  11   9   9      165.51      138.64     78.16 o 
   0  10   9        6.46      -58.87     87.79 o 
   1  10   9        6.79       77.60     67.00 o 
   2  10   9       44.75       26.66     65.44 o 
   3  10   9       81.25       58.71     67.96 o 
   4  10   9      154.58      113.38    112.36 o 
   5  10   9       34.38       18.11     66.15 o 
   0   0  10       30.41       52.63     28.59 o 
   1   0  10    20736.06    21323.25    362.02 o 
   2   0  10    21889.85    22388.64    378.99 o 
   3   0  10    22551.35    21822.04    405.69 o 
   4   0  10     4460.52     4293.39     95.27 o 
   5   0  10    12878.17    12432.60    228.99 o 
   6   0  10     1343.41     1317.35     46.03 o 
   7   0  10     4472.24     4326.87     96.12 o 
   8   0  10     5593.59     5563.88    116.05 o 
   9   0  10     5784.25     5613.87    115.44 o 
  10   0  10     2735.08     2682.07     66.14 o 
  11   0  10    21505.51    20723.15    356.43 o 
  12   0  10      459.78      501.03     77.43 o 
  13   0  10    11143.72    10457.76    534.86 o 
  14   0  10     4529.04     3906.03    282.32 o 
  15   0  10     2523.65     2696.93    240.63 o 
  16   0  10       17.46       -9.53    108.40 o 
  17   0  10      245.37      322.82    135.80 o 
  18   0  10      809.12      788.59    176.30 o 
  19   0  10     1866.27     1939.31    240.63 o 
  20   0  10      566.36      624.20    182.26 o 
  21   0  10      892.73      748.09    190.60 o 
  22   0  10     1154.05     1017.31    212.04 o 
  23   0  10      858.78      651.60    213.23 o 
   1   1  10      166.69      158.04     15.08 o 
   2   1  10      612.59      725.93     23.60 o 
   3   1  10      919.17     1036.89     31.25 o 
   4   1  10      382.91      437.85     20.98 o 
   5   1  10      333.94      346.34     19.70 o 
   6   1  10     1259.26     1332.02     32.25 o 
   7   1  10       54.29       42.96     13.94 o 
   8   1  10       84.22       60.19     14.64 o 
   9   1  10        5.10        0.11     15.68 o 
  10   1  10       47.27       23.24     18.71 o 
  11   1  10      132.90      127.10     23.07 o 
  12   1  10      191.31      193.26     26.99 o 
  13   1  10      425.36      329.41     33.62 o 
  14   1  10       81.25       90.76     75.36 o 
  15   1  10      638.56      514.09     93.93 o 
  16   1  10      307.43      404.65    107.21 o 
  17   1  10      517.17      712.95    182.26 o 
  18   1  10      179.30      134.48     90.92 o 
  19   1  10       23.74      -82.58     82.58 o 
  20   1  10      220.27      192.98    101.08 o 
  21   1  10       71.73      -10.21    123.29 o 
  22   1  10      125.63       56.98    110.77 o 
  23   1  10        4.46     -100.34    100.34 o 
   0   2  10     6449.88     6177.28    120.55 o 
   1   2  10     3061.90     2921.35     62.85 o 
   2   2  10     1719.12     1675.84     44.89 o 
   3   2  10        8.02       -3.69     12.20 o 
   4   2  10       17.94       23.70     10.89 o 
   5   2  10     1848.41     1828.40     34.37 o 
   6   2  10        0.68       -5.78     11.64 o 
   7   2  10     1132.00     1166.52     36.86 o 
   8   2  10      587.23      563.28     27.39 o 
   9   2  10      126.58      139.00     22.55 o 
  10   2  10      800.98      770.06     32.34 o 
  11   2  10      401.60      400.62     28.23 o 
  12   2  10     1283.99     1300.23     58.28 o 
  13   2  10        6.85      -25.70     29.75 o 
  14   2  10      472.20      485.55     47.17 o 
  15   2  10       52.81       54.89     43.12 o 
  16   2  10      326.93      256.21    181.07 o 
  17   2  10      439.36      401.40    105.13 o 
  18   2  10       50.10       47.27     89.38 o 
  19   2  10      301.15      458.23    118.92 o 
  20   2  10      261.18      142.03    100.91 o 
  21   2  10        0.97       40.86    102.10 o 
  22   2  10       67.15       12.98    106.76 o 
  23   2  10        0.46       44.71    113.63 o 
   1   3  10     2996.00     2887.96     61.88 o 
   2   3  10     1887.10     1902.95     44.48 o 
   3   3  10      110.68      125.06     19.47 o 
   4   3  10        3.64      -18.36     18.36 o 
   5   3  10     2235.82     2295.97     60.59 o 
   6   3  10      849.46      943.59     56.51 o 
   7   3  10     1937.24     1824.10     59.07 o 
   8   3  10       33.17       15.15     24.02 o 
   9   3  10      950.13      961.40     39.04 o 
  10   3  10     1898.73     1918.77     53.73 o 
  11   3  10      672.05      669.23     40.75 o 
  12   3  10     2320.97     2300.29    101.04 o 
  13   3  10       33.81       32.99     37.15 o 
  14   3  10       27.62       46.45     59.94 o 
  15   3  10       65.56      163.16     66.95 o 
  16   3  10      734.09      909.62     99.14 o 
  17   3  10      590.56      611.75    128.06 o 
  18   3  10      464.23      653.81    120.89 o 
  19   3  10      557.17      633.32    191.19 o 
  20   3  10      325.33      481.56    252.54 o 
  21   3  10      177.78      272.83    115.07 o 
  22   3  10      802.41     1097.58    156.80 o 
   0   4  10    11506.75    11590.92    266.60 o 
   1   4  10     4628.47     4634.31     97.49 o 
   2   4  10       52.34       22.70     21.70 o 
   3   4  10    11918.68    12166.99    220.44 o 
   4   4  10      967.06      971.52     41.53 o 
   5   4  10     8136.60     8027.88    180.28 o 
   6   4  10      923.85      821.76     65.26 o 
   7   4  10     4201.11     4249.33    116.72 o 
   8   4  10     4305.59     4368.57    122.06 o 
   9   4  10     5077.09     5162.29    154.96 o 
  10   4  10      121.51       72.90     58.46 o 
  11   4  10     3311.00     3501.91    140.91 o 
  12   4  10     2909.10     2994.59    118.97 o 
  13   4  10     1382.73     1461.23    112.14 o 
  14   4  10      627.34      701.88     95.14 o 
  15   4  10     2932.02     2875.81    154.11 o 
  16   4  10      119.76       60.61     69.69 o 
  17   4  10     1883.45     2029.50    140.85 o 
  18   4  10      260.61      324.69     88.92 o 
  19   4  10     1340.72     1498.99    161.98 o 
  20   4  10      212.46      149.00    176.30 o 
  21   4  10      803.64     1036.19    153.93 o 
   1   5  10      333.22      322.56     48.96 o 
   2   5  10        8.49       42.90     30.97 o 
   3   5  10      106.18      160.21     39.23 o 
   4   5  10      499.28      482.35     67.77 o 
   5   5  10     2135.36     2175.31     94.12 o 
   6   5  10      897.64      791.35     64.07 o 
   7   5  10     1654.39     1802.12     88.17 o 
   8   5  10      263.66      239.94     50.11 o 
   9   5  10       11.40        0.19     44.00 o 
  10   5  10       25.82       67.55     46.91 o 
  11   5  10      878.49      971.68     76.84 o 
  12   5  10      180.24      180.70     56.47 o 
  13   5  10     1035.90      917.39     99.17 o 
  14   5  10       68.33       -4.61     68.77 o 
  15   5  10      354.69      251.42     88.46 o 
  16   5  10      463.85      461.08     96.40 o 
  17   5  10      223.65      139.83     85.48 o 
  18   5  10       55.19      -34.80     79.53 o 
  19   5  10      144.81      209.24     91.66 o 
  20   5  10       47.42       33.44    108.17 o 
   0   6  10     1427.54     1438.28    112.70 o 
   1   6  10     2147.08     2240.96    107.74 o 
   2   6  10       91.67       44.64     40.23 o 
   3   6  10      967.95     1157.15     90.96 o 
   4   6  10     1111.67     1184.78     74.30 o 
   5   6  10     3661.97     3785.16    181.91 o 
   6   6  10      329.59      368.54     56.00 o 
   7   6  10      309.14      306.74     58.46 o 
   8   6  10       95.63       83.67     53.37 o 
   9   6  10     1154.65     1225.09     85.24 o 
  10   6  10       26.19       14.28     52.70 o 
  11   6  10     2340.96     2414.84    124.21 o 
  12   6  10      602.63      500.09     82.01 o 
  13   6  10      270.69      304.66     70.13 o 
  14   6  10       18.50      -69.81     69.81 o 
  15   6  10      430.80      302.73     97.21 o 
  16   6  10      471.14      440.02    103.82 o 
  17   6  10      403.70      479.60    105.34 o 
  18   6  10      205.83      183.31    123.01 o 
   1   7  10      675.35      730.21     70.16 o 
   2   7  10      220.09      203.08     52.59 o 
   3   7  10      266.36      291.96     57.41 o 
   4   7  10      102.70       77.84     48.49 o 
   5   7  10      156.47      132.39     71.70 o 
   6   7  10      730.34      796.97     75.94 o 
   7   7  10        1.68       62.66     54.85 o 
   8   7  10       28.31      -43.74     52.02 o 
   9   7  10       54.27       33.29     57.37 o 
  10   7  10      484.36      560.38     75.45 o 
  11   7  10       90.39       70.11     62.49 o 
  12   7  10      391.50      365.96     83.73 o 
  13   7  10        2.82       26.68     65.51 o 
  14   7  10     1083.85     1100.24     98.23 o 
  15   7  10        0.21      -42.27     63.08 o 
  16   7  10      183.74      144.92     97.41 o 
  17   7  10      121.11      -39.31    121.60 o 
   0   8  10       31.43       17.44     90.53 o 
   1   8  10      310.13      413.23     64.63 o 
   2   8  10      430.73      304.60     99.07 o 
   3   8  10     1291.52     1391.53     86.91 o 
   4   8  10      168.81      118.18     59.05 o 
   5   8  10      162.17      177.50     62.41 o 
   6   8  10     1505.12     1303.11     94.50 o 
   7   8  10      236.79      356.02     69.86 o 
   8   8  10       45.09       66.58     61.80 o 
   9   8  10      523.52      510.83     81.44 o 
  10   8  10        4.33      -21.51     62.35 o 
  11   8  10      679.87      751.96    120.10 o 
  12   8  10      385.42      201.68     76.64 o 
  13   8  10      371.43      421.51     86.94 o 
  14   8  10      472.40      446.34     87.53 o 
   1   9  10       40.93      -22.16     58.86 o 
   2   9  10       36.12      -35.20     64.65 o 
   3   9  10      220.60      136.76     69.94 o 
   4   9  10       68.84       -3.51     61.08 o 
   5   9  10       22.07      -16.36     69.89 o 
   6   9  10      181.82      169.45     73.07 o 
   7   9  10        9.37      -20.12     90.61 o 
   8   9  10       48.37      162.84     88.72 o 
   9   9  10       59.28       16.85     74.15 o 
  10   9  10      277.89      301.23     85.99 o 
   0  10  10      656.03      787.73    324.01 o 
   1  10  10      206.74      134.74     84.42 o 
   2  10  10      128.65       65.17     78.06 o 
   3  10  10      459.89      646.48    140.19 o 
   1   1  11      730.26      676.71     24.48 o 
   2   1  11       13.06       24.45     13.55 o 
   3   1  11     1307.20     1436.07     35.47 o 
   4   1  11     2012.03     1983.63     54.89 o 
   5   1  11     1422.06     1435.37     37.46 o 
   6   1  11      645.97      630.19     25.14 o 
   7   1  11     3320.82     3146.23     56.94 o 
   8   1  11     1138.85     1243.00     34.42 o 
   9   1  11       25.83        8.95     18.62 o 
  10   1  11      481.80      441.65     31.25 o 
  11   1  11        4.16       -0.35     22.23 o 
  12   1  11      615.72      580.35     39.12 o 
  13   1  11      718.38      762.88    103.12 o 
  14   1  11       47.42      116.57     75.30 o 
  15   1  11     2053.21     2161.99    177.49 o 
  16   1  11      118.57      167.79     91.16 o 
  17   1  11      103.56      140.19    119.72 o 
  18   1  11       93.54      141.16     96.87 o 
  19   1  11     1584.03     1835.28    288.87 o 
  20   1  11      435.67      730.98    130.27 o 
  21   1  11       13.14       89.63    113.26 o 
  22   1  11       12.24      136.08    201.32 o 
   0   2  11     9847.54     9192.58    171.31 o 
   1   2  11     1867.18     1817.75     38.07 o 
   2   2  11     9591.51     8761.11    120.94 o 
   3   2  11    11999.47    11090.62    148.11 o 
   4   2  11    12707.21    12271.94    156.53 o 
   5   2  11     9644.65     9445.20    130.43 o 
   6   2  11     1885.48     1733.96     39.18 o 
   7   2  11      178.15      176.74     21.52 o 
   8   2  11    14211.51    14350.56    210.08 o 
   9   2  11     3111.97     3164.90     70.75 o 
  10   2  11     4097.52     4225.96    133.11 o 
  11   2  11     4461.37     4602.25    104.31 o 
  12   2  11     3096.73     3208.21    131.80 o 
  13   2  11      480.81      511.32     49.76 o 
  14   2  11     1916.93     2107.10    131.88 o 
  15   2  11     3878.69     3480.38    204.51 o 
  16   2  11     2015.20     1989.21    158.87 o 
  17   2  11     1192.88     1076.32    690.31 o 
  18   2  11     1445.32     1325.06    150.05 o 
  19   2  11       28.08      -20.30     93.22 o 
  20   2  11      648.77      808.39    329.37 o 
  21   2  11      946.42      911.62    146.41 o 
  22   2  11     1156.66     1675.34    185.41 o 
   1   3  11        6.35        5.11     20.99 o 
   2   3  11      398.81      454.64     46.06 o 
   3   3  11     1064.57     1057.75     65.16 o 
   4   3  11      676.35      784.04     44.87 o 
   5   3  11     1674.75     1590.65     48.45 o 
   6   3  11       54.92       51.61     21.17 o 
   7   3  11     1301.62     1243.57     46.46 o 
   8   3  11      667.14      677.71     60.55 o 
   9   3  11      176.17      151.06     24.31 o 
  10   3  11      135.81      113.07     24.28 o 
  11   3  11        2.02      -18.08     24.27 o 
  12   3  11        0.06      -17.04     29.85 o 
  13   3  11       24.34       24.36     49.13 o 
  14   3  11       20.50       26.59     49.29 o 
  15   3  11       25.76       34.03     50.34 o 
  16   3  11       33.30        2.90     56.85 o 
  17   3  11      272.84      414.16    114.14 o 
  18   3  11      200.89      215.55    104.70 o 
  19   3  11        6.20        3.89    100.06 o 
  20   3  11      133.19       28.57    104.93 o 
  21   3  11       38.07      121.26    109.08 o 
  22   3  11       95.85      179.87    150.09 o 
   0   4  11      397.46      340.78     45.20 o 
   1   4  11       81.03       68.85     24.59 o 
   2   4  11     1542.37     1522.95     53.60 o 
   3   4  11     4518.20     4505.89     98.48 o 
   4   4  11     5491.56     5514.28    137.46 o 
   5   4  11     1076.21      963.73     55.54 o 
   6   4  11      224.40      208.24     38.74 o 
   7   4  11      293.28      278.44     40.88 o 
   8   4  11     3719.95     3583.90    143.61 o 
   9   4  11     4315.75     4365.00    141.74 o 
  10   4  11      272.79      323.63     54.93 o 
  11   4  11      331.81      255.54     74.79 o 
  12   4  11       36.90       76.45     49.99 o 
  13   4  11        1.83      -48.63     48.63 o 
  14   4  11      168.78      235.25     58.77 o 
  15   4  11      189.02      283.79     62.42 o 
  16   4  11     1469.32     1755.71    200.48 o 
  17   4  11       24.66       47.32     58.40 o 
  18   4  11        4.84       21.38    140.56 o 
  19   4  11        0.73      -66.11     98.53 o 
  20   4  11       66.08      111.68    114.10 o 
  21   4  11      239.03      362.41    130.63 o 
   1   5  11        0.28      -30.99     30.99 o 
   2   5  11      926.08      971.93     74.32 o 
   3   5  11      444.95      500.77     51.97 o 
   4   5  11      588.15      645.14     56.55 o 
   5   5  11      694.21      597.40     78.23 o 
   6   5  11      435.54      502.32     57.58 o 
   7   5  11       48.10      -41.07     64.82 o 
   8   5  11      205.27      209.08     51.41 o 
   9   5  11      604.80      574.18     69.12 o 
  10   5  11       72.04      103.96     50.80 o 
  11   5  11       29.93       43.37     51.97 o 
  12   5  11      200.94      100.17     57.76 o 
  13   5  11      408.37      497.13     78.58 o 
  14   5  11      186.36      181.97     64.02 o 
  15   5  11      229.08      197.89     81.28 o 
  16   5  11       25.34        9.21     62.61 o 
  17   5  11       80.62      112.01     73.58 o 
  18   5  11       40.37       24.85     65.53 o 
  19   5  11      615.86      852.83    145.55 o 
   0   6  11     2266.09     2487.90    125.42 o 
   1   6  11     1743.00     1717.19     81.77 o 
   2   6  11      497.54      568.08     59.19 o 
   3   6  11      145.26      151.66     46.42 o 
   4   6  11      525.12      620.25     72.11 o 
   5   6  11     2412.00     2484.23    109.90 o 
   6   6  11     5728.60     5537.52    171.43 o 
   7   6  11     1214.75     1279.95     83.00 o 
   8   6  11     1122.01     1190.36     85.48 o 
   9   6  11      168.53      192.41     59.52 o 
  10   6  11      465.77      371.30     68.09 o 
  11   6  11     1978.51     2073.80    112.48 o 
  12   6  11     1142.72     1293.98    119.33 o 
  13   6  11      789.59      702.01     80.51 o 
  14   6  11      913.71      931.11     92.32 o 
  15   6  11       45.27       75.27     68.79 o 
  16   6  11       36.88       39.80     68.79 o 
  17   6  11      368.19      249.03     79.20 o 
  18   6  11     1544.75     1558.21    116.80 o 
   1   7  11      175.33      234.89     51.69 o 
   2   7  11       15.15       -2.87     43.11 o 
   3   7  11      412.59      420.75     62.36 o 
   4   7  11        0.19       -1.71     48.35 o 
   5   7  11       48.50       17.50     50.97 o 
   6   7  11       37.50      -22.67     49.09 o 
   7   7  11       33.22      102.43     57.41 o 
   8   7  11       13.08       76.97     60.74 o 
   9   7  11      129.68      168.92     65.02 o 
  10   7  11       43.58       96.57     62.67 o 
  11   7  11        3.62      -29.80     62.59 o 
  12   7  11        4.40      -58.50     58.50 o 
  13   7  11      692.95      732.06     92.21 o 
  14   7  11      300.31      388.81     82.08 o 
  15   7  11      487.73      585.84     88.96 o 
  16   7  11        4.46       46.04     75.10 o 
   0   8  11      954.68     1231.12    243.61 o 
   1   8  11      254.94      190.05     63.25 o 
   2   8  11     1403.11     1469.95     96.96 o 
   3   8  11      607.95      590.39     73.67 o 
   4   8  11      211.94      252.56     65.17 o 
   5   8  11       30.82      -13.70     56.38 o 
   6   8  11     1620.44     2021.28    113.27 o 
   7   8  11      187.00      166.85     66.29 o 
   8   8  11      332.62      264.61     69.65 o 
   9   8  11      209.04      147.61     70.11 o 
  10   8  11       51.20      110.42     71.98 o 
  11   8  11       23.82      -26.94     67.48 o 
  12   8  11      634.73      876.60    102.04 o 
  13   8  11      158.42      310.25     84.71 o 
   1   9  11        0.19       66.05     66.02 o 
   2   9  11      465.96      520.15     79.00 o 
   3   9  11       31.64       40.00     68.26 o 
   4   9  11       82.12      166.22     74.42 o 
   5   9  11      125.59      113.29     94.91 o 
   6   9  11       75.31       36.91     68.54 o 
   7   9  11      279.25      318.48     87.52 o 
   8   9  11      194.97      157.15     73.71 o 
   9   9  11        8.80        9.96     71.67 o 
   0   0  12     2531.69     2464.48     98.72 o 
   1   0  12     8241.01     8470.50    183.08 o 
   2   0  12    13312.85    13960.24    233.10 o 
   3   0  12    10660.29    10799.02    203.50 o 
   4   0  12      719.04      640.64     48.66 o 
   5   0  12     3072.81     3012.51     88.05 o 
   6   0  12    19626.27    19592.20    342.76 o 
   7   0  12     3782.13     3640.23    100.69 o 
   8   0  12     6585.22     6636.71    147.83 o 
   9   0  12     9850.43     9786.62    228.98 o 
  10   0  12     3175.88     3343.77    248.97 o 
  11   0  12     1253.07      875.55    145.33 o 
  12   0  12     3447.01     3527.22    275.17 o 
  13   0  12       33.79      100.06    119.12 o 
  14   0  12     3843.50     3570.10    288.28 o 
  15   0  12     8331.54     7379.64    446.71 o 
  16   0  12       37.06       27.40    119.12 o 
  17   0  12      684.22      617.05    166.77 o 
  18   0  12     4022.93     3886.97    334.73 o 
  19   0  12      134.83      -57.18    127.46 o 
  20   0  12      962.43     1211.48    226.33 o 
  21   0  12      983.80     1176.93    233.48 o 
  22   0  12       14.25      -86.96    156.05 o 
   1   1  12       12.99        3.13     14.76 o 
   2   1  12     2095.60     2162.32     43.97 o 
   3   1  12     1414.32     1542.45     38.03 o 
   4   1  12       49.07       74.41     17.17 o 
   5   1  12      717.00      699.23     39.48 o 
   6   1  12      120.56      139.57     19.85 o 
   7   1  12       52.92       70.44     18.78 o 
   8   1  12      124.48      172.35     24.82 o 
   9   1  12      524.40      564.12     35.04 o 
  10   1  12       81.80       68.28     25.49 o 
  11   1  12       93.18       57.65     42.81 o 
  12   1  12      221.41       98.65    142.35 o 
  13   1  12      342.60       78.17    183.45 o 
  14   1  12      490.71      598.93    104.74 o 
  15   1  12      607.46      449.40    103.80 o 
  16   1  12      404.43      212.92     98.87 o 
  17   1  12        5.90      -48.59     91.72 o 
  18   1  12       95.37      174.24    103.44 o 
  19   1  12      611.55      701.34    132.24 o 
  20   1  12       30.29      295.57    110.88 o 
  21   1  12      137.44      125.58    116.47 o 
  22   1  12       21.42      150.17    118.53 o 
   0   2  12      456.85      401.33     35.39 o 
   1   2  12      968.49      924.12     31.43 o 
   2   2  12      700.35      725.73     29.52 o 
   3   2  12     4651.01     4332.20     74.48 o 
   4   2  12      314.70      317.85     22.02 o 
   5   2  12      183.94      200.39     20.42 o 
   6   2  12     4272.33     4026.27     81.93 o 
   7   2  12      220.85      183.86     24.76 o 
   8   2  12      139.74      113.71     22.61 o 
   9   2  12     2268.99     2246.65     65.22 o 
  10   2  12       11.89        3.47     24.21 o 
  11   2  12       99.66       51.03     26.12 o 
  12   2  12       14.20       -6.61     39.77 o 
  13   2  12       25.42      -23.85     41.56 o 
  14   2  12      350.57      317.56     97.22 o 
  15   2  12      643.93      839.93    165.58 o 
  16   2  12        3.24      -50.14     84.50 o 
  17   2  12        2.23       59.89     92.16 o 
  18   2  12      860.80      782.12    137.37 o 
  19   2  12        5.75      210.32    109.26 o 
  20   2  12       21.70       17.48    111.08 o 
  21   2  12       78.42      234.22    120.19 o 
   1   3  12       21.55       46.76     24.13 o 
   2   3  12     2880.62     2945.58     82.13 o 
   3   3  12       82.59      158.25     27.36 o 
   4   3  12      796.52      765.20     32.61 o 
   5   3  12       19.50       13.66     21.52 o 
   6   3  12      259.78      255.09     28.64 o 
   7   3  12      152.87      123.78     26.53 o 
   8   3  12     2612.07     2668.08     78.91 o 
   9   3  12      528.99      583.99     44.17 o 
  10   3  12       22.06       -8.71     23.31 o 
  11   3  12      281.82      311.95     36.79 o 
  12   3  12      148.85      160.05     43.44 o 
  13   3  12       49.75       13.01     47.45 o 
  14   3  12      685.78      724.17    100.04 o 
  15   3  12      108.13      170.12     65.78 o 
  16   3  12      130.46       37.23     90.12 o 
  17   3  12      659.62      613.39    240.63 o 
  18   3  12       31.47      -21.03     99.57 o 
  19   3  12       42.07       66.24    148.31 o 
  20   3  12      653.84      864.31    152.55 o 
  21   3  12       84.57      262.50    127.20 o 
   0   4  12     6370.72     6350.04    191.60 o 
   1   4  12     3777.55     3643.86     93.03 o 
   2   4  12     3645.67     3370.01    100.88 o 
   3   4  12       47.44       82.05     33.19 o 
   4   4  12     3323.15     3373.67    103.54 o 
   5   4  12     6260.03     6062.64    151.96 o 
   6   4  12     2052.96     2068.93     90.15 o 
   7   4  12     4027.78     4004.55    140.12 o 
   8   4  12     6807.54     6463.44    207.14 o 
   9   4  12      935.48      899.78     71.29 o 
  10   4  12      715.14      866.95     87.61 o 
  11   4  12     2412.11     2478.38    110.08 o 
  12   4  12      866.57      877.88     76.73 o 
  13   4  12      320.32      378.63     65.84 o 
  14   4  12      783.33      834.45     80.48 o 
  15   4  12     1052.10     1087.07     91.82 o 
  16   4  12     2507.01     2667.28    179.16 o 
  17   4  12      298.94      303.79    110.18 o 
  18   4  12      735.22      774.09    134.01 o 
  19   4  12      487.49      609.34    135.67 o 
  20   4  12      984.64     1073.23    237.65 o 
   1   5  12        0.05       50.10     34.80 o 
   2   5  12     2825.83     2767.01    106.84 o 
   3   5  12      169.51       81.42     42.74 o 
   4   5  12      942.83      992.71     69.16 o 
   5   5  12     1136.26     1167.43     75.34 o 
   6   5  12        2.20       -8.63     40.26 o 
   7   5  12        5.42       85.78     49.22 o 
   8   5  12      257.48      250.68     57.69 o 
   9   5  12       11.42      -27.51     48.93 o 
  10   5  12       93.92      127.90     57.54 o 
  11   5  12       12.78       -5.88     53.59 o 
  12   5  12       14.29        9.82     55.35 o 
  13   5  12        7.77        3.14     57.74 o 
  14   5  12      882.71     1005.52    147.22 o 
  15   5  12        1.78      -25.21     61.47 o 
  16   5  12       15.35       48.94     70.67 o 
  17   5  12      221.41      317.85     86.77 o 
  18   5  12        6.67      -30.44    136.86 o 
  19   5  12       63.68      -41.99    109.90 o 
   0   6  12     1938.03     1922.81    245.99 o 
   1   6  12     2365.67     2416.25    119.46 o 
   2   6  12       37.51       33.18     45.56 o 
   3   6  12      532.66      693.91     68.60 o 
   4   6  12     1614.42     1627.69     88.81 o 
   5   6  12      590.73      654.86     81.84 o 
   6   6  12     1046.17     1205.83    176.33 o 
   7   6  12      250.27      230.78     56.92 o 
   8   6  12       35.21       27.46     53.66 o 
   9   6  12     1129.55     1256.52     93.47 o 
  10   6  12      159.67      139.20     65.31 o 
  11   6  12      186.12      277.03     68.35 o 
  12   6  12     1502.06     1327.83    120.53 o 
  13   6  12      295.29      219.06     73.06 o 
  14   6  12       45.27      -69.00     69.00 o 
  15   6  12      762.48      600.82     93.36 o 
  16   6  12       43.73        2.24     72.51 o 
  17   6  12        2.98      -41.21     67.94 o 
   1   7  12       78.98      102.42     54.46 o 
   2   7  12        0.04       28.65     50.08 o 
   3   7  12        1.28      -14.33     51.56 o 
   4   7  12      270.50      236.59     57.98 o 
   5   7  12      244.99      287.18    102.48 o 
   6   7  12        0.91       56.79     56.68 o 
   7   7  12      969.54      976.13     88.20 o 
   8   7  12      232.16      299.29     69.68 o 
   9   7  12      181.57       97.41     62.25 o 
  10   7  12      591.24      650.30    145.80 o 
  11   7  12      173.47      191.04     73.11 o 
  12   7  12      130.13      144.12     70.92 o 
  13   7  12        1.09      -69.13     69.13 o 
  14   7  12      171.37      249.04     81.86 o 
  15   7  12       89.28       19.77     72.50 o 
   0   8  12       15.07       23.05     83.32 o 
   1   8  12      576.33      663.96     81.87 o 
   2   8  12      973.96     1052.40    143.07 o 
   3   8  12       20.86      -61.01     61.01 o 
   4   8  12      510.26      460.44     91.47 o 
   5   8  12        6.67      -56.91     56.91 o 
   6   8  12      471.47      526.49     80.37 o 
   7   8  12      563.67      734.39     85.07 o 
   8   8  12      141.26       86.25     77.72 o 
   9   8  12        2.71      -13.56     64.55 o 
  10   8  12      400.89      274.01    158.69 o 
  11   8  12      141.62       58.74     75.89 o 
  12   8  12      274.51      305.19     87.00 o 
   1   9  12      285.41      334.17     75.87 o 
   2   9  12       20.59      -15.93     73.67 o 
   3   9  12       79.48      -52.51     71.57 o 
   4   9  12       46.04       31.03     73.33 o 
   5   9  12       43.38      -44.86     73.95 o 
   6   9  12      281.66      290.70     77.04 o 
   7   9  12        9.33       22.42     71.04 o 
   1   1  13      952.07     1034.16     32.93 o 
   2   1  13     1016.21     1120.05     34.12 o 
   3   1  13      157.28      168.50     20.33 o 
   4   1  13     3051.79     2990.49     67.31 o 
   5   1  13       35.90       19.95     18.90 o 
   6   1  13       66.83       31.96     22.50 o 
   7   1  13      974.22      890.61     47.73 o 
   8   1  13     1635.89     1505.50     59.93 o 
   9   1  13        2.94       26.99     40.58 o 
  10   1  13     2078.60     1788.07     91.85 o 
  11   1  13     1339.33     1460.00    129.68 o 
  12   1  13      291.52      177.26     82.97 o 
  13   1  13        8.04      -66.46    101.25 o 
  14   1  13      524.41      583.21    109.06 o 
  15   1  13       72.39      -39.22     88.40 o 
  16   1  13     1035.06     1182.82    138.24 o 
  17   1  13       81.63      -23.59     90.40 o 
  18   1  13      699.82      806.21    136.64 o 
  19   1  13      371.47      628.69    151.29 o 
  20   1  13      196.41       77.92    188.81 o 
  21   1  13       23.74       33.20    125.67 o 
   0   2  13       37.28       46.07     30.53 o 
   1   2  13     8408.18     7904.73    134.48 o 
   2   2  13     5396.44     5083.20    102.02 o 
   3   2  13     2377.10     2265.00     63.42 o 
   4   2  13     4895.40     4719.31     91.62 o 
   5   2  13    12193.86    11991.27    215.73 o 
   6   2  13      523.89      575.40     33.91 o 
   7   2  13     8849.76     8968.59    174.81 o 
   8   2  13     2716.25     2574.01     71.24 o 
   9   2  13     2755.08     2609.19    100.55 o 
  10   2  13      134.88      192.98     50.08 o 
  11   2  13     2394.55     2297.46    134.63 o 
  12   2  13     2957.02     3105.56    160.94 o 
  13   2  13     3566.20     3742.63    210.21 o 
  14   2  13     1352.31     1356.34    164.39 o 
  15   2  13     1405.44     1491.76    249.56 o 
  16   2  13      155.00      162.36    126.87 o 
  17   2  13     2991.80     2804.28    331.16 o 
  18   2  13      326.76      329.34    118.65 o 
  19   2  13      530.14      733.77    241.22 o 
  20   2  13       72.50      118.27    116.85 o 
  21   2  13      251.74      190.32    149.50 o 
   1   3  13      118.58      126.67     29.04 o 
   2   3  13     1227.50     1141.75     51.11 o 
   3   3  13      122.48      120.39     28.84 o 
   4   3  13     1251.82     1181.54     74.05 o 
   5   3  13      317.58      283.08     30.13 o 
   6   3  13       87.65       24.60     25.24 o 
   7   3  13      773.19      760.01     45.76 o 
   8   3  13      350.66      352.00     37.82 o 
   9   3  13      114.94      139.54     40.05 o 
  10   3  13      107.76       88.08     43.01 o 
  11   3  13      103.64      -29.22     46.08 o 
  12   3  13      331.97      348.41     58.45 o 
  13   3  13       95.02       85.46     54.81 o 
  14   3  13      159.89      160.80     64.52 o 
  15   3  13       17.83       -7.82     89.04 o 
  16   3  13      269.75      224.49    104.39 o 
  17   3  13        1.06      123.98    108.53 o 
  18   3  13       48.55      169.98    108.53 o 
  19   3  13       58.23       56.63    113.44 o 
  20   3  13        8.22       91.79    115.76 o 
   0   4  13     3990.15     3818.91    210.34 o 
   1   4  13     3219.05     3033.25    114.16 o 
   2   4  13      693.74      689.48     52.27 o 
   3   4  13       79.66       48.01     34.58 o 
   4   4  13      170.70      154.07     38.51 o 
   5   4  13      403.28      425.36     47.21 o 
   6   4  13        8.80       -1.60     36.38 o 
   7   4  13     2037.44     2132.25     97.45 o 
   8   4  13      523.36      577.63     61.41 o 
   9   4  13        4.86      -15.00     46.71 o 
  10   4  13      421.24      389.56     61.98 o 
  11   4  13      773.32      911.95     79.35 o 
  12   4  13      888.47     1008.47     83.06 o 
  13   4  13      536.79      662.25    131.53 o 
  14   4  13       33.29      -55.42     55.42 o 
  15   4  13      104.00      157.62     64.41 o 
  16   4  13      115.43      160.13    111.50 o 
  17   4  13      107.21      174.02    114.96 o 
  18   4  13       22.25       -2.70    117.34 o 
  19   4  13      631.95      728.24    147.65 o 
   1   5  13      534.90      474.59     58.32 o 
   2   5  13      123.97      127.88     45.98 o 
   3   5  13       89.26      109.11     45.03 o 
   4   5  13       10.72        3.41     43.15 o 
   5   5  13       78.03       26.33     44.83 o 
   6   5  13        3.34       18.78     48.63 o 
   7   5  13        5.51      -30.16     47.00 o 
   8   5  13        1.91       35.13     54.33 o 
   9   5  13      980.88      954.75     81.20 o 
  10   5  13      403.18      411.44     66.40 o 
  11   5  13        2.35      -27.02     57.43 o 
  12   5  13       75.30       65.03     60.66 o 
  13   5  13      409.71      360.84     72.60 o 
  14   5  13      155.82      278.54     73.08 o 
  15   5  13      110.33       24.56     65.81 o 
  16   5  13      176.26      175.88     73.69 o 
  17   5  13        5.17      -75.22     75.22 o 
  18   5  13      207.78      113.70    133.42 o 
   0   6  13       13.31      -63.13     81.00 o 
   1   6  13     1179.01     1217.86     81.25 o 
   2   6  13     1217.97     1256.88    140.30 o 
   3   6  13     4342.63     4716.60    193.10 o 
   4   6  13      312.02      428.44     63.35 o 
   5   6  13      606.92      513.74     82.97 o 
   6   6  13      252.22      292.69     61.33 o 
   7   6  13      194.74      270.04     61.67 o 
   8   6  13      111.95       96.01     79.78 o 
   9   6  13     4715.38     4681.20    230.40 o 
  10   6  13      268.07      306.78     69.84 o 
  11   6  13      488.21      534.52     78.93 o 
  12   6  13       46.45      173.01     70.26 o 
  13   6  13      102.39       -6.27     63.41 o 
  14   6  13      219.57      125.56     74.23 o 
  15   6  13     1200.96     1316.98    110.13 o 
  16   6  13      100.79      106.66     78.78 o 
   1   7  13      103.36      191.91     67.33 o 
   2   7  13      127.13       64.56     62.39 o 
   3   7  13      101.23       79.60     80.30 o 
   4   7  13      522.08      486.78     84.37 o 
   5   7  13      213.26      238.26     63.12 o 
   6   7  13       19.34       83.15     58.82 o 
   7   7  13        1.33      -10.56     60.20 o 
   8   7  13        4.41       71.32     63.39 o 
   9   7  13      258.48      276.32     75.02 o 
  10   7  13      346.60      290.70     80.64 o 
  11   7  13       37.28       92.73    105.40 o 
  12   7  13       44.51       29.99     68.30 o 
  13   7  13       52.43        5.57     72.31 o 
  14   7  13       36.27      -21.62     72.04 o 
   0   8  13      435.06      498.65    115.69 o 
   1   8  13      140.15      171.49     71.62 o 
   2   8  13      309.59      294.88     77.70 o 
   3   8  13     1584.59     1567.01    115.71 o 
   4   8  13      187.94      273.59     77.84 o 
   5   8  13       12.21       38.54     65.96 o 
   6   8  13      189.89      202.84     69.75 o 
   7   8  13      156.36       49.82     68.95 o 
   8   8  13      108.07      282.68     78.14 o 
   9   8  13     1384.44     1647.47    131.36 o 
  10   8  13      736.08      786.52     98.77 o 
  11   8  13      263.16      338.78     93.57 o 
   1   9  13        2.14       67.97     80.21 o 
   2   9  13      235.90       44.73     76.77 o 
   3   9  13       31.50        5.70     74.41 o 
   4   9  13        3.82      -25.32     72.74 o 
   5   9  13       27.11       17.53     78.40 o 
   0   0  14    18480.52    19174.27    479.26 o 
   1   0  14     6633.84     6764.20    135.76 o 
   2   0  14    14715.36    15377.65    320.26 o 
   3   0  14     3057.31     2897.51    101.18 o 
   4   0  14     1811.77     1845.50     95.94 o 
   5   0  14     3572.82     3356.07    114.31 o 
   6   0  14    10638.22    10427.33    284.49 o 
   7   0  14     1881.31     1944.22    112.58 o 
   8   0  14      247.20      262.98    113.76 o 
   9   0  14        8.97      -91.72     91.72 o 
  10   0  14    11333.08    11263.03    570.60 o 
  11   0  14     2374.86     2252.61    231.10 o 
  12   0  14     6378.04     6000.20    382.38 o 
  13   0  14     1018.94     1297.24    201.32 o 
  15   0  14       84.40      157.24    138.18 o 
  16   0  14      137.67      164.39    152.48 o 
  17   0  14      343.27      507.46    173.92 o 
  18   0  14     1414.79     1368.72    233.48 o 
  19   0  14      295.34      283.51    159.62 o 
  20   0  14     1137.51     1159.06    241.82 o 
   1   1  14        2.32       -3.91     19.45 o 
   2   1  14      355.67      377.55     28.48 o 
   3   1  14        3.57      -22.54     22.54 o 
   4   1  14      353.24      334.68     37.56 o 
   5   1  14        2.79       26.61     38.09 o 
   6   1  14      267.23      293.89     38.29 o 
   7   1  14       59.75       65.55     45.58 o 
   8   1  14      449.35      464.41     55.82 o 
   9   1  14       76.55       54.01     44.88 o 
  10   1  14       87.08        1.90     73.89 o 
  11   1  14       45.14      101.87     80.81 o 
  12   1  14      122.90      106.24     91.37 o 
  13   1  14      247.20      203.69     96.50 o 
  14   1  14       63.62       53.41    103.64 o 
  15   1  14       91.58       66.17     95.00 o 
  16   1  14       29.39      171.48    101.06 o 
  17   1  14       34.40      112.89    104.87 o 
  18   1  14       43.60      274.61    120.44 o 
  19   1  14        2.34      -61.63    106.40 o 
  20   1  14       61.48      291.15    123.07 o 
   0   2  14       36.19      -29.84     31.26 o 
   1   2  14      315.58      321.82     28.79 o 
   2   2  14      276.35      272.84     28.23 o 
   3   2  14        1.97       21.68     22.06 o 
   4   2  14       39.18       19.35     24.66 o 
   5   2  14      953.92      918.19     45.06 o 
   6   2  14     3718.97     3755.38    118.11 o 
   7   2  14      760.27      835.08     48.88 o 
   8   2  14      106.87       81.54     31.94 o 
   9   2  14     1494.19     1302.44    107.76 o 
  10   2  14      770.26      733.34     64.30 o 
  11   2  14      115.82      137.78     49.06 o 
  12   2  14        5.40       42.64     83.55 o 
  13   2  14     1045.32     1152.23    179.28 o 
  14   2  14      335.64      397.26    110.13 o 
  15   2  14      312.30      265.22    141.76 o 
  16   2  14       16.41      161.52    167.37 o 
  17   2  14       34.60      170.90    111.93 o 
  18   2  14      222.94      230.29    116.84 o 
  19   2  14     1094.05     1230.38    216.21 o 
  20   2  14       59.33       43.68    121.08 o 
   1   3  14        9.17       -3.81     27.47 o 
   2   3  14     2283.56     2274.73     73.74 o 
   3   3  14      353.57      285.33     30.59 o 
   4   3  14        1.57      -23.81     23.81 o 
   5   3  14      447.96      517.42     46.23 o 
   6   3  14     1198.91     1200.91     56.88 o 
   7   3  14      233.98      240.66     35.60 o 
   8   3  14      257.19      244.47     47.29 o 
   9   3  14     1201.06     1086.58     75.32 o 
  10   3  14      765.39      841.79     71.54 o 
  11   3  14       53.25       30.09     48.98 o 
  12   3  14      432.68      215.88     87.52 o 
  13   3  14       52.43       -6.40     54.50 o 
  14   3  14        5.98      -89.30     89.30 o 
  15   3  14        5.70       57.62    101.89 o 
  16   3  14      403.06      376.03    118.59 o 
  17   3  14      156.61      154.11    112.05 o 
  18   3  14       46.96      166.62    115.24 o 
  19   3  14       69.00      125.90    134.01 o 
   0   4  14     3094.33     3167.84    157.39 o 
   1   4  14      301.26      353.12     42.49 o 
   2   4  14     2411.66     2378.99    122.25 o 
   3   4  14      385.17      436.90     70.67 o 
   4   4  14     6651.73     6262.81    173.29 o 
   5   4  14     2857.16     2649.55    108.26 o 
   6   4  14     2866.66     3033.69    119.58 o 
   7   4  14      334.24      313.35     56.64 o 
   8   4  14     4235.31     4285.77    148.09 o 
   9   4  14      275.05      316.04     97.32 o 
  10   4  14     1463.99     1619.56    111.22 o 
  11   4  14      407.54      500.54     67.93 o 
  12   4  14     3207.44     3203.22    134.76 o 
  13   4  14        6.24      -56.85     75.39 o 
  14   4  14     1120.13     1108.70    122.15 o 
  15   4  14      208.18      102.49     72.92 o 
  16   4  14      849.42      869.55    176.30 o 
  17   4  14      288.55      340.28    127.88 o 
  18   4  14      520.23      840.70    152.55 o 
   1   5  14       60.54      148.40     54.23 o 
   2   5  14      180.64      226.59     57.05 o 
   3   5  14      184.83       44.60     64.65 o 
   4   5  14     1393.58     1287.36     81.89 o 
   5   5  14      347.28      310.69     58.63 o 
   6   5  14        0.16       -9.24     50.31 o 
   7   5  14       85.86       70.36     56.09 o 
   8   5  14      544.94      600.21     71.76 o 
   9   5  14      135.41      171.20     56.92 o 
  10   5  14      656.65      547.49     73.12 o 
  11   5  14       50.19      -16.23     59.67 o 
  12   5  14       86.02      149.29     78.06 o 
  13   5  14      111.39      -11.08     64.44 o 
  14   5  14     1234.08     1396.93    104.88 o 
  15   5  14       21.64       36.39     68.45 o 
  16   5  14      498.10      410.83     96.08 o 
  17   5  14      404.47      429.17    142.95 o 
   0   6  14     1418.34     1436.62    160.82 o 
   1   6  14      561.08      459.08     95.89 o 
   2   6  14      715.81      849.48     89.96 o 
   3   6  14      103.28      159.48     57.04 o 
   4   6  14      873.46      840.01     76.63 o 
   5   6  14      206.21      248.87     63.58 o 
   6   6  14      520.51      669.59    164.55 o 
   7   6  14      119.78      112.11     70.88 o 
   8   6  14      793.09      920.14     84.96 o 
   9   6  14       87.31      104.23     69.29 o 
  10   6  14        9.77      -56.54     56.54 o 
  11   6  14      450.19      569.01     90.61 o 
  12   6  14      632.25      560.48     81.60 o 
  13   6  14      207.94      175.85     75.41 o 
  14   6  14      435.68      431.87    100.26 o 
  15   6  14       79.11      161.30     80.08 o 
   1   7  14       15.33      -26.00     73.86 o 
   2   7  14      600.47      416.22     76.31 o 
   3   7  14       22.22       33.82     68.62 o 
   4   7  14      329.18      411.20    112.04 o 
   5   7  14       39.66       52.00     62.36 o 
   6   7  14        1.36      -21.28     61.13 o 
   7   7  14      302.62      214.11     69.19 o 
   8   7  14      580.76      478.81     82.46 o 
   9   7  14       15.14       43.62     67.67 o 
  10   7  14        0.19       -8.18     69.70 o 
  11   7  14        7.68      -11.08     69.96 o 
  12   7  14       23.46       42.20     73.52 o 
  13   7  14       94.04      175.32     80.62 o 
   0   8  14      239.34      111.98    110.78 o 
   1   8  14        0.30      -45.44     79.16 o 
   2   8  14      407.33      455.04     83.00 o 
   3   8  14      303.51      304.10     80.68 o 
   4   8  14      709.66      639.14    198.36 o 
   5   8  14      254.94      280.60     81.65 o 
   6   8  14      413.47      500.43     86.06 o 
   7   8  14       47.26      141.26    104.02 o 
   8   8  14      157.42      100.73     71.84 o 
   9   8  14      371.64      366.56     84.83 o 
   1   1  15     1760.73     1867.00     82.94 o 
   2   1  15        0.93      -38.77     38.77 o 
   3   1  15      834.10      847.32    101.10 o 
   4   1  15       25.68       67.51     42.05 o 
   5   1  15      576.70      555.85     63.62 o 
   6   1  15        5.41        0.11     49.95 o 
   7   1  15      548.14      519.95     63.91 o 
   8   1  15     2167.42     2108.59    149.91 o 
   9   1  15        1.46       11.24     46.98 o 
  10   1  15      106.97      181.58     90.96 o 
  11   1  15      909.48      771.97    118.29 o 
  12   1  15       30.93      -13.85     81.65 o 
  13   1  15      100.55      175.47     95.13 o 
  14   1  15     1046.43     1072.87    137.27 o 
  15   1  15      118.78      191.14    104.41 o 
  16   1  15       10.91      202.68    113.70 o 
  17   1  15      480.75      769.17    151.88 o 
  18   1  15        3.19      -50.70    103.16 o 
  19   1  15       19.56     -103.22    103.22 o 
   0   2  15      119.54      225.25     71.47 o 
   1   2  15     4463.54     4205.10    128.61 o 
   2   2  15      633.06      679.57     56.74 o 
   3   2  15    15541.84    14873.64    350.41 o 
   4   2  15        1.49      -35.42     45.56 o 
   5   2  15     1800.39     1756.05    104.77 o 
   6   2  15      402.58      394.83     60.34 o 
   7   2  15     3156.31     3204.35    236.40 o 
   8   2  15      501.60      546.40     65.81 o 
   9   2  15     6883.40     6463.90    209.07 o 
  10   2  15      203.99      152.79     54.77 o 
  11   2  15     3174.92     3381.99    431.82 o 
  12   2  15       14.85       83.84     92.25 o 
  13   2  15     1632.58     1753.08    163.09 o 
  14   2  15       37.91       61.94     99.72 o 
  15   2  15     2573.36     2581.99    309.72 o 
  16   2  15       12.41     -112.57    112.57 o 
  17   2  15     1182.34     1257.26    162.47 o 
  18   2  15      190.13      273.98    225.14 o 
  19   2  15      522.55      531.14    141.39 o 
   1   3  15       15.41       64.76     32.91 o 
   2   3  15     1790.60     1761.77     74.49 o 
   3   3  15       26.89       38.15     40.60 o 
   4   3  15       71.18       37.30     40.60 o 
   5   3  15      130.25       72.88     36.34 o 
   6   3  15      525.74      576.69     86.31 o 
   7   3  15       54.91       50.27     53.27 o 
   8   3  15       59.81      115.82     55.97 o 
   9   3  15      325.89      308.37     57.64 o 
  10   3  15       35.04      122.54     53.22 o 
  11   3  15      164.84      170.22     57.95 o 
  12   3  15       44.92      130.23     57.68 o 
  13   3  15        7.47      106.85    103.45 o 
  14   3  15      885.73     1023.76    142.98 o 
  15   3  15        0.19      -94.76     94.76 o 
  16   3  15      140.61      154.46    115.46 o 
  17   3  15       15.07      -14.45    104.92 o 
  18   3  15      125.96      139.37    190.60 o 
   0   4  15      900.01      894.01     92.16 o 
   1   4  15       12.24      -42.72     47.01 o 
   2   4  15       13.87       -9.91     41.35 o 
   3   4  15     3198.60     3043.08    113.15 o 
   4   4  15        3.68      -28.98     49.70 o 
   5   4  15      952.81     1017.42    106.44 o 
   6   4  15      841.96      907.32     82.45 o 
   7   4  15        9.57       53.25     51.85 o 
   8   4  15      137.75      158.14     57.48 o 
   9   4  15     1847.29     1977.20    104.22 o 
  10   4  15        6.79       32.45     56.51 o 
  11   4  15      325.09      325.50     66.42 o 
  12   4  15      276.57      432.11     72.42 o 
  13   4  15       13.55       -2.64     58.14 o 
  14   4  15      133.37      147.53     75.81 o 
  15   4  15      723.31     1039.34    364.51 o 
  16   4  15        0.54      109.15    127.46 o 
  17   4  15      150.92      490.37    135.17 o 
   1   5  15        4.18      -43.83     58.10 o 
   2   5  15       18.70      -32.16     48.99 o 
   3   5  15      141.29       87.15     58.65 o 
   4   5  15      126.94      165.44     60.49 o 
   5   5  15      181.58      230.27     60.00 o 
   6   5  15      260.78      289.56     62.91 o 
   7   5  15      140.27       81.69     59.39 o 
   8   5  15       29.01       54.82     54.90 o 
   9   5  15      200.16      272.23     67.78 o 
  10   5  15       63.51      134.01     62.72 o 
  11   5  15        0.77      -45.99     57.56 o 
  12   5  15      974.07      913.05     90.32 o 
  13   5  15       74.99       31.55     64.58 o 
  14   5  15       31.65       -8.79     66.58 o 
  15   5  15        1.59       60.01     81.31 o 
  16   5  15        3.70       42.30    121.92 o 
   0   6  15      409.81      431.22    110.78 o 
   1   6  15     1978.68     1985.48    131.39 o 
   2   6  15      166.05      148.84     70.33 o 
   3   6  15      483.69      547.83     76.78 o 
   4   6  15        2.35      -48.94     55.65 o 
   5   6  15     1102.78     1150.31     92.20 o 
   6   6  15      276.12      397.34     73.92 o 
   7   6  15     2344.46     2629.68    220.60 o 
   8   6  15      259.61      274.84     73.22 o 
   9   6  15      212.71      155.71     67.77 o 
  10   6  15      252.35      184.10     70.02 o 
  11   6  15     1505.21     1747.68    113.37 o 
  12   6  15      139.00      143.17     74.24 o 
  13   6  15     1492.88     1834.70    120.26 o 
  14   6  15        0.76       82.53     76.87 o 
   1   7  15        8.42       82.54     73.22 o 
   2   7  15      123.50       48.22     71.58 o 
   3   7  15       58.82       17.03     70.54 o 
   4   7  15       67.28       18.68     68.38 o 
   5   7  15      234.87      431.56     81.18 o 
   6   7  15      118.17      140.28     67.71 o 
   7   7  15      214.44      188.96     73.27 o 
   8   7  15       18.13      -36.79     64.41 o 
   9   7  15       52.63      135.56     71.61 o 
  10   7  15        4.51        2.70     67.81 o 
  11   7  15        6.33      -61.97     70.41 o 
   0   8  15       50.33      -98.87     98.87 o 
   1   8  15      776.38     1113.07    148.90 o 
   2   8  15      160.56       71.55     80.85 o 
   3   8  15      280.55      291.82     84.29 o 
   4   8  15      135.92      165.28     81.03 o 
   5   8  15      915.63     1110.98    122.04 o 
   6   8  15       32.74       74.14     88.79 o 
   7   8  15      161.13      218.06    106.95 o 
   0   0  16     6907.89     6947.41    327.59 o 
   1   0  16      615.86      455.33     88.15 o 
   2   0  16     6816.07     6800.53    253.33 o 
   3   0  16      107.17       21.95     60.34 o 
   4   0  16     4465.61     4997.32    285.30 o 
   5   0  16      405.54      435.27     89.34 o 
   6   0  16     4925.14     4802.80    197.92 o 
   7   0  16      543.86      582.51    138.18 o 
   8   0  16     2898.88     3366.40    276.36 o 
   9   0  16       31.73      -36.93    107.21 o 
  10   0  16    12737.32    11983.72    617.05 o 
  11   0  16      205.45      320.44    147.71 o 
  12   0  16       93.45       97.68    136.99 o 
  13   0  16      517.25      356.18    152.48 o 
  15   0  16       75.83       77.43    152.48 o 
  16   0  16     2458.55     2449.16    284.70 o 
  17   0  16      481.65      301.38    176.30 o 
  18   0  16       83.64      163.20    159.62 o 
  19   0  16       38.50      260.88    188.21 o 
   1   1  16     2358.43     2247.93     93.72 o 
   2   1  16      921.37     1070.40     68.87 o 
   3   1  16      595.37      608.00     58.42 o 
   4   1  16      304.94      276.59     52.02 o 
   5   1  16       12.22       11.88     51.96 o 
   6   1  16      105.56      144.75     54.32 o 
   7   1  16       24.85       69.51     52.29 o 
   8   1  16       39.31      -29.39     50.16 o 
   9   1  16      107.52      111.57     87.30 o 
  10   1  16        0.59       39.58     95.30 o 
  11   1  16        4.80       34.22     87.41 o 
  12   1  16       84.58       95.78     94.64 o 
  13   1  16      126.87      295.51    105.32 o 
  14   1  16       51.05      -89.83     89.83 o 
  15   1  16        3.64      113.42    101.75 o 
  16   1  16       66.73      -88.85     88.85 o 
  17   1  16       30.27      195.43    119.01 o 
  18   1  16       17.66       47.09    109.35 o 
   0   2  16     1809.22     1842.01    371.07 o 
   1   2  16      258.07      235.73     49.40 o 
   2   2  16     1676.07     1803.90    125.69 o 
   3   2  16       85.61       90.89     45.54 o 
   4   2  16      885.08      953.05     80.01 o 
   5   2  16      202.87       79.02     55.92 o 
   6   2  16      448.50      327.93     63.77 o 
   7   2  16        3.13       22.06     53.39 o 
   8   2  16        4.29       48.84     53.24 o 
   9   2  16      141.21      162.93     58.94 o 
  10   2  16      909.84     1051.11    122.52 o 
  11   2  16        0.58       57.86     96.67 o 
  12   2  16     1158.71     1256.78    144.24 o 
  13   2  16      256.19      239.93    231.69 o 
  14   2  16      427.84      341.81    208.46 o 
  15   2  16      449.74      682.90    238.24 o 
  16   2  16      274.84      352.14    130.76 o 
  17   2  16       23.35      -18.96    103.86 o 
  18   2  16       43.89      -41.72    112.41 o 
   1   3  16     1310.28     1165.93     71.88 o 
   2   3  16     1066.46      916.45     79.81 o 
   3   3  16      186.37      131.58     53.98 o 
   4   3  16      640.46      615.15     69.28 o 
   5   3  16      115.22      168.05     66.24 o 
   6   3  16       84.36       25.80     51.39 o 
   7   3  16      677.17      606.09     73.16 o 
   8   3  16      989.37      856.89     81.95 o 
   9   3  16      497.31      568.90     76.11 o 
  10   3  16       66.00       95.93     61.94 o 
  11   3  16      134.25      101.07     74.45 o 
  12   3  16       46.07      -54.74     98.38 o 
  13   3  16     1150.63     1602.65    167.15 o 
  14   3  16       58.17       54.70    106.40 o 
  15   3  16      394.84      266.40    121.84 o 
  16   3  16        2.75       23.82    113.96 o 
  17   3  16       16.27      -65.38    118.07 o 
   0   4  16     6865.58     6576.75    349.03 o 
   1   4  16       98.32       64.29     52.09 o 
   2   4  16      689.79      766.70     86.09 o 
   3   4  16      583.84      522.56     99.77 o 
   4   4  16     4278.43     4103.31    159.46 o 
   5   4  16       33.13       22.48     56.75 o 
   6   4  16     3226.55     3123.18    141.37 o 
   7   4  16      227.67      313.66     70.76 o 
   8   4  16     2395.57     2300.33    124.02 o 
   9   4  16      146.32      150.50     63.89 o 
  10   4  16      392.27      313.44     68.27 o 
  11   4  16       71.06       89.02     62.27 o 
  12   4  16     2305.28     2330.80    164.14 o 
  13   4  16       28.32       28.87     71.16 o 
  14   4  16      730.74      756.46    145.97 o 
  15   4  16      200.49      309.83    270.41 o 
  16   4  16      600.94      761.46    149.97 o 
   1   5  16      881.98     1090.49    151.29 o 
   2   5  16      175.61      182.58     64.11 o 
   3   5  16      193.56      173.21     67.63 o 
   4   5  16      301.05      306.41     72.71 o 
   5   5  16      104.87      -16.02     89.69 o 
   6   5  16       28.63       78.88     66.66 o 
   7   5  16      209.83      255.60     66.91 o 
   8   5  16      146.45      115.89     63.22 o 
   9   5  16       71.27       94.95     66.17 o 
  10   5  16       35.92       52.64     67.56 o 
  11   5  16      321.57      391.67     96.11 o 
  12   5  16       62.75       64.64     70.57 o 
  13   5  16      408.14      420.81     81.54 o 
  14   5  16      310.29      443.24     90.81 o 
  15   5  16       73.38       54.85    128.78 o 
   0   6  16      441.82      413.35    116.74 o 
   1   6  16       89.71      -69.91     69.91 o 
   2   6  16     1357.91     1473.81    159.03 o 
   3   6  16       10.94      -60.82     65.30 o 
   4   6  16      208.13      256.63     90.57 o 
   5   6  16       89.62       86.93     69.51 o 
   6   6  16      120.78      113.66     64.24 o 
   7   6  16      166.88      144.34     70.64 o 
   8   6  16     2682.72     2855.60    174.68 o 
   9   6  16        0.38      -35.21     65.27 o 
  10   6  16      122.61      211.40     75.05 o 
  11   6  16      333.89      295.08     76.43 o 
  12   6  16       47.01      107.24     77.34 o 
   1   7  16       31.14      -78.28     78.28 o 
   2   7  16       20.84       52.90     79.52 o 
   3   7  16      178.78      120.40     87.95 o 
   4   7  16       58.44       31.56     88.36 o 
   5   7  16      135.03       63.66     76.13 o 
   6   7  16        0.03       12.20     77.81 o 
   7   7  16       30.05      -37.93     68.65 o 
   8   7  16       93.42       69.00     76.06 o 
   9   7  16        0.91      -56.32     73.37 o 
   0   8  16     1696.80     1991.73    222.76 o 
   1   8  16       41.38       13.73     85.90 o 
   2   8  16       28.40       72.66     87.60 o 
   3   8  16      135.91      303.76    100.65 o 
   1   1  17        0.37       24.92     45.46 o 
   2   1  17       74.18        2.02     47.82 o 
   3   1  17       83.92       18.24     48.45 o 
   4   1  17      534.56      587.08     76.42 o 
   5   1  17      136.39       64.55     75.19 o 
   6   1  17        3.05       10.55     56.96 o 
   7   1  17      490.43      581.63     75.23 o 
   8   1  17      130.84      -62.31     81.19 o 
   9   1  17      559.39      666.75    116.48 o 
  10   1  17      247.60      256.54     99.60 o 
  11   1  17     1104.42     1467.83    177.49 o 
  12   1  17       85.36      -19.44     95.13 o 
  13   1  17      261.38      352.35    119.47 o 
  14   1  17       28.53       80.83    119.72 o 
  15   1  17      101.56      236.17    115.17 o 
  16   1  17      345.76      615.42    195.36 o 
  17   1  17      632.53      501.08    138.91 o 
   0   2  17     2126.55     2342.70    144.99 o 
   1   2  17     2878.56     3042.15    113.69 o 
   2   2  17       19.00       39.31     48.52 o 
   3   2  17     4760.01     4438.58    163.57 o 
   4   2  17       29.53      -20.12     52.99 o 
   5   2  17     2201.42     2063.75    141.66 o 
   6   2  17     2312.16     2310.69    119.08 o 
   7   2  17     5359.12     5082.45    183.36 o 
   8   2  17      159.68      123.61     64.88 o 
   9   2  17     2435.11     2524.16    128.06 o 
  10   2  17      107.56       43.74    116.74 o 
  11   2  17      867.48     1004.49    137.69 o 
  12   2  17      813.02      978.52    136.18 o 
  13   2  17     2251.77     2563.36    203.86 o 
  14   2  17       35.67       20.35    104.02 o 
  15   2  17      798.33     1278.11    165.86 o 
  16   2  17       11.37      -56.06    106.62 o 
  17   2  17      607.91      608.74    146.26 o 
   1   3  17      369.08      317.64     62.70 o 
   2   3  17      168.00       45.45     67.43 o 
   3   3  17      900.53      860.75     89.73 o 
   4   3  17       50.00       36.61     54.55 o 
   5   3  17     1059.19     1267.47    133.09 o 
   6   3  17        0.28      -50.90     52.17 o 
   7   3  17        1.10      -25.59     56.70 o 
   8   3  17       20.80       -0.34     59.30 o 
   9   3  17        0.77       23.25     62.36 o 
  10   3  17       32.06      -64.38     64.38 o 
  11   3  17       81.35      -42.61    177.49 o 
  12   3  17       21.18       59.37    109.35 o 
  13   3  17      165.57      129.00    126.27 o 
  14   3  17       50.22        0.13    113.61 o 
  15   3  17       90.04      177.63    126.86 o 
  16   3  17       27.97      123.27    126.41 o 
   0   4  17     2975.67     2850.60    228.72 o 
   1   4  17     1641.51     1441.38    156.05 o 
   2   4  17     1170.07      994.20    111.86 o 
   3   4  17       83.31       65.82     70.68 o 
   4   4  17      288.52      280.27     70.52 o 
   5   4  17      555.69      597.19     78.89 o 
   6   4  17     1161.96     1159.52     99.22 o 
   7   4  17      420.17      566.56    143.02 o 
   8   4  17       11.01      -42.30    106.28 o 
   9   4  17      107.73      -51.72     62.00 o 
  10   4  17      353.70      288.27     78.88 o 
  11   4  17      411.22      371.70     83.32 o 
  12   4  17      439.62      388.08     88.25 o 
  13   4  17      326.57      437.63    140.76 o 
  14   4  17       34.69     -111.01    158.43 o 
  15   4  17        7.73     -106.99    106.99 o 
   1   5  17        3.22      -14.07     68.50 o 
   2   5  17       81.19       76.27     73.82 o 
   3   5  17       66.08       80.04     68.74 o 
   4   5  17        2.51       17.26     64.66 o 
   5   5  17      320.51      297.51     73.90 o 
   6   5  17        1.12      -11.86     90.70 o 
   7   5  17      271.09      115.54    142.07 o 
   8   5  17      113.22       87.23     71.94 o 
   9   5  17       89.22      116.41     67.19 o 
  10   5  17      101.51      140.71     72.25 o 
  11   5  17       82.88       -1.35     74.62 o 
  12   5  17       53.99       60.67     73.70 o 
  13   5  17      347.54      355.47     87.09 o 
   0   6  17      296.19      419.31    129.84 o 
   1   6  17      396.48      358.06     89.70 o 
   2   6  17      667.36      539.86     94.30 o 
   3   6  17     1504.93     1832.08    136.64 o 
   4   6  17      141.61      110.32     83.66 o 
   5   6  17      586.30      672.50     95.10 o 
   6   6  17        5.47      -25.50     72.70 o 
   7   6  17      797.40      564.45    176.93 o 
   8   6  17      307.68      220.48    134.11 o 
   9   6  17      620.65      790.60     94.19 o 
  10   6  17      526.54      649.95     93.60 o 
  11   6  17      178.48      141.51     79.54 o 
   1   7  17      225.60      233.78    126.27 o 
   2   7  17       41.92      -74.95     74.95 o 
   3   7  17       12.27       38.91     88.86 o 
   4   7  17       12.53      -46.89     83.61 o 
   5   7  17        2.54      -77.75     77.75 o 
   6   7  17       74.01       60.81    182.26 o 
   7   7  17       27.92       17.78     77.64 o 
   0   0  18     9080.38     9546.47    481.25 o 
   1   0  18     1230.61     1254.10    116.94 o 
   2   0  18     2688.55     2722.73    156.04 o 
   3   0  18      552.64      563.99     93.28 o 
   4   0  18      512.67      674.08     95.00 o 
   5   0  18      649.13      611.10    151.29 o 
   6   0  18     8943.97     9722.78    519.37 o 
   7   0  18      668.51      368.09    140.56 o 
   8   0  18      133.11      156.05    127.46 o 
   9   0  18      802.46      978.00    181.07 o 
  10   0  18     1222.09     1089.97    191.79 o 
  11   0  18       11.86      220.38    147.71 o 
  12   0  18     2792.67     2462.26    268.03 o 
  13   0  18      252.01      -29.78    156.05 o 
  14   0  18      884.80      806.46    213.23 o 
  15   0  18      130.45      142.95    177.49 o 
  16   0  18      403.11      293.04    192.98 o 
   1   1  18        2.98       17.67     50.23 o 
   2   1  18      238.71      153.97     60.52 o 
   3   1  18       61.34       13.94     52.32 o 
   4   1  18       60.78       40.86     59.67 o 
   5   1  18      184.62      201.45     86.23 o 
   6   1  18       17.78       69.05     65.15 o 
   7   1  18       32.75       94.56     89.18 o 
   8   1  18        2.19      111.53     93.58 o 
   9   1  18      199.11       63.78    242.41 o 
  10   1  18      112.63      137.61    181.07 o 
  11   1  18      270.45      235.75    104.29 o 
  12   1  18       89.97      124.07    106.04 o 
  13   1  18      181.75      256.15    122.28 o 
  14   1  18        2.20       44.10    110.26 o 
  15   1  18       62.51      119.47    200.72 o 
  16   1  18        0.48        0.03    111.10 o 
   0   2  18      222.85      355.18     91.13 o 
   1   2  18       36.99       46.91     51.91 o 
   2   2  18       47.64      -64.75     64.75 o 
   3   2  18      222.79      211.36     67.13 o 
   4   2  18        9.78      -35.52     57.78 o 
   5   2  18      198.54      229.75     69.10 o 
   6   2  18     2230.93     1987.60    122.55 o 
   7   2  18        7.23        4.46     75.04 o 
   8   2  18       14.47       -5.78     62.49 o 
   9   2  18       45.08      -93.75     93.85 o 
  10   2  18       10.26       39.03    106.02 o 
  11   2  18       42.30       -6.58    163.79 o 
  12   2  18      545.25      945.44    226.33 o 
  13   2  18      462.01      452.68    273.98 o 
  14   2  18       72.25      189.17    119.01 o 
  15   2  18      216.82      185.85    121.64 o 
  16   2  18      535.03      641.24    179.87 o 
   1   3  18      919.88      960.17     90.14 o 
   2   3  18       99.69       71.10     63.43 o 
   3   3  18      270.45      215.54     70.18 o 
   4   3  18      449.82      377.42     75.59 o 
   5   3  18     1404.99     1286.69     99.25 o 
   6   3  18       32.03      -43.95     60.47 o 
   7   3  18       40.84      116.21     66.81 o 
   8   3  18       62.59       95.60     89.64 o 
   9   3  18        6.56      -12.95     63.68 o 
  10   3  18        3.87     -121.50    121.50 o 
  11   3  18     1032.65     1174.53    159.77 o 
  12   3  18       38.66      -30.84    118.53 o 
  13   3  18        3.30      -42.71    103.06 o 
  14   3  18        2.31      281.73    126.72 o 
  15   3  18        6.96       39.18    115.03 o 
   0   4  18      453.25      142.95    110.78 o 
   1   4  18      165.03      136.02     82.10 o 
   2   4  18      759.03      791.35    101.91 o 
   3   4  18      206.71      150.57     70.22 o 
   4   4  18     3618.96     3454.06    155.56 o 
   5   4  18     1402.91     1188.11    102.34 o 
   6   4  18      893.23      898.66     95.40 o 
   7   4  18      137.15      118.94     72.61 o 
   8   4  18      620.49      619.43    126.63 o 
   9   4  18      406.84      342.11     85.04 o 
  10   4  18     1475.21     1714.29    124.80 o 
  11   4  18      586.97      562.52     94.60 o 
  12   4  18      653.26      585.68    148.25 o 
  13   4  18       41.02       25.40    126.22 o 
   1   5  18      201.48      166.39     84.63 o 
   2   5  18        0.34      -74.12     74.12 o 
   3   5  18        9.34      -45.78     73.46 o 
   4   5  18       11.28      -44.23     69.59 o 
   5   5  18      730.10      741.10     95.13 o 
   6   5  18      241.90      204.66    111.69 o 
   7   5  18      801.22      808.98     98.96 o 
   8   5  18        1.53      -55.87     71.92 o 
   9   5  18       25.26      -25.42    155.36 o 
  10   5  18      162.33       28.94    112.39 o 
  11   5  18      797.78      795.45    141.86 o 
  12   5  18      137.76      184.22    103.34 o 
   0   6  18     1843.81     2069.16    216.80 o 
   1   6  18       22.58      -60.98     80.01 o 
   2   6  18      343.47      480.93    164.39 o 
   3   6  18      140.30      105.45     98.87 o 
   4   6  18      509.55      519.64    118.53 o 
   5   6  18       55.56        2.38     86.32 o 
   6   6  18       20.04      -39.10     84.29 o 
   7   6  18      102.87       94.87     85.58 o 
   8   6  18      152.64      135.02     85.73 o 
   9   6  18       25.36      -21.16     82.46 o 
   1   7  18      131.31      188.81     96.02 o 
   2   7  18       97.18       89.20     90.31 o 
   3   7  18        1.38       63.31     92.05 o 
   1   1  19     1209.79     1277.33     83.35 o 
   2   1  19       17.23       62.26     54.04 o 
   3   1  19       14.15       -5.02     63.33 o 
   4   1  19      286.31      257.45     74.24 o 
   5   1  19      698.24      751.30     88.64 o 
   6   1  19        2.95       43.65     93.32 o 
   7   1  19     1013.42     1057.31    136.99 o 
   8   1  19       40.94       -4.44    115.55 o 
   9   1  19        8.66      -17.20     94.74 o 
  10   1  19      362.17      376.22    134.61 o 
  11   1  19      294.16      508.10    126.52 o 
  12   1  19      234.55      261.50    125.00 o 
  13   1  19      226.95      127.45    115.78 o 
  14   1  19       26.18       75.94    112.39 o 
  15   1  19      107.41       48.61    217.99 o 
   0   2  19      445.46      579.18    101.55 o 
   1   2  19     2137.02     2445.14    128.63 o 
   2   2  19     1655.75     1675.02    109.63 o 
   3   2  19     1052.27     1106.03    123.12 o 
   4   2  19     1474.80     1365.82    103.75 o 
   5   2  19     1673.27     1662.49    245.99 o 
   6   2  19       21.76       30.78     71.14 o 
   7   2  19     1019.13     1108.68    100.68 o 
   8   2  19     1273.77     1136.68    192.98 o 
   9   2  19      597.04      589.03    129.32 o 
  10   2  19     1058.47     1209.64    151.80 o 
  11   2  19      513.12      598.16    136.44 o 
  12   2  19      599.29      682.72    137.72 o 
  13   2  19     1701.62     2090.10    194.85 o 
  14   2  19      511.67      621.12    141.39 o 
   1   3  19      671.86      629.37     96.96 o 
   2   3  19       67.61       18.85     66.93 o 
   3   3  19        3.29      -64.06     64.06 o 
   4   3  19        1.10       18.82    129.66 o 
   5   3  19      258.91      232.99    116.36 o 
   6   3  19      158.98      113.83     72.76 o 
   7   3  19      177.17      169.52     74.69 o 
   8   3  19        2.36       10.18     73.24 o 
   9   3  19        9.44      -81.61    102.72 o 
  10   3  19      172.64      146.46    131.63 o 
  11   3  19      200.58      166.71    124.14 o 
  12   3  19      119.20      294.43    128.65 o 
  13   3  19      165.80      187.10    145.33 o 
   0   4  19       55.13      -76.24    115.55 o 
   1   4  19      439.86      549.07    103.12 o 
   2   4  19        6.71      -42.88     79.18 o 
   3   4  19       36.96      -16.68     80.02 o 
   4   4  19     1147.20     1035.30    104.22 o 
   5   4  19      279.43      431.95     84.68 o 
   6   4  19        1.83       16.30     72.59 o 
   7   4  19      938.87      801.30     97.55 o 
   8   4  19       18.79       -0.75     76.89 o 
   9   4  19        4.58      -59.99     75.53 o 
  10   4  19       39.04      112.71     83.35 o 
  11   4  19      216.19      278.70    223.95 o 
  12   4  19      123.72      212.88    135.85 o 
   1   5  19       89.56      149.54     95.14 o 
   2   5  19      122.79      142.31     91.39 o 
   3   5  19       16.00       46.46     85.07 o 
   4   5  19       44.11      -76.67     76.67 o 
   5   5  19       44.69      -82.81     82.81 o 
   6   5  19       12.12      -20.88     76.39 o 
   7   5  19      241.75      263.30     98.00 o 
   8   5  19      309.67      249.66     87.36 o 
   9   5  19       13.48      163.37     87.54 o 
   1   6  19      151.10      124.11     92.64 o 
   2   6  19      189.98       46.10     94.07 o 
   3   6  19      476.02      335.79    107.87 o 
   4   6  19       35.86       31.20     90.55 o 
   5   6  19      117.05      156.56    101.88 o 
   6   6  19     1384.62     1450.28    213.23 o 
   0   0  20       23.00       66.71    117.93 o 
   1   0  20      417.37      505.41     99.68 o 
   2   0  20     3167.26     3478.58    192.87 o 
   3   0  20     3222.52     3384.27    275.17 o 
   4   0  20      993.21     1404.45    187.02 o 
   5   0  20      424.14      615.86    162.01 o 
   6   0  20       23.96      141.76    132.23 o 
   7   0  20      477.27      441.94    163.20 o 
   8   0  20     1496.38     1481.88    225.14 o 
   9   0  20     2538.32     2380.07    260.88 o 
  10   0  20     1731.45     2259.75    262.07 o 
  11   0  20     1058.31     1125.71    225.14 o 
  12   0  20       26.80       47.65    166.77 o 
  13   0  20       17.41       50.03    175.11 o 
   1   1  20        8.18       74.51     60.14 o 
   2   1  20       52.09       56.07    120.15 o 
   3   1  20        3.17       -2.92     66.33 o 
   4   1  20       22.90       94.48     71.67 o 
   5   1  20        1.70       23.67     95.17 o 
   6   1  20       10.68      -45.67     88.19 o 
   7   1  20      425.20      575.30    228.72 o 
   8   1  20      365.06      368.27    115.66 o 
   9   1  20       14.05      -59.47    153.07 o 
  10   1  20        6.45     -109.59    109.59 o 
  11   1  20        0.92       34.71    105.69 o 
  12   1  20        1.06     -106.62    106.62 o 
  13   1  20        8.24      -37.32    108.88 o 
   0   2  20      165.73       60.75    120.31 o 
   1   2  20       55.69       74.73     70.08 o 
   2   2  20      409.47      559.99     85.29 o 
   3   2  20     1358.79     1557.50    187.41 o 
   4   2  20      281.80      305.53     79.88 o 
   5   2  20        6.37       -6.53     70.74 o 
   6   2  20       47.65      -73.02     73.02 o 
   7   2  20      191.13      260.58    112.27 o 
   8   2  20      246.37      274.71    116.66 o 
   9   2  20      295.89      316.01    114.70 o 
  10   2  20      219.99      217.02    114.39 o 
  11   2  20       38.61      104.10    114.70 o 
  12   2  20      280.01      210.30    127.88 o 
   1   3  20      278.89      209.04    222.16 o 
   2   3  20        0.24       33.07     88.75 o 
   3   3  20       16.28       39.84     72.96 o 
   4   3  20       59.18      201.41    129.74 o 
   5   3  20      358.35      363.10     90.18 o 
   6   3  20        0.23       55.42     77.46 o 
   7   3  20      331.63      277.17     92.75 o 
   8   3  20      125.78      288.62    122.06 o 
   9   3  20       50.69      166.09    116.18 o 
  10   3  20      107.63       89.24    122.67 o 
  11   3  20      298.88      261.87    129.79 o 
   0   4  20     1300.20      920.82    173.92 o 
   1   4  20      936.47      873.64    117.70 o 
   2   4  20       74.92       77.06     88.43 o 
   3   4  20      818.91      823.06    169.15 o 
   4   4  20      235.17      141.52     88.85 o 
   5   4  20      675.53      724.76    100.68 o 
   6   4  20      862.51      882.97    157.30 o 
   7   4  20      371.20      221.56     87.10 o 
   8   4  20      441.19      555.14     99.46 o 
   9   4  20       29.05       21.08     81.93 o 
   1   5  20      251.25      379.28    100.98 o 
   2   5  20      491.51      421.00    109.08 o 
   3   5  20       89.96       91.21     97.01 o 
   4   5  20        1.64        6.12    103.04 o 
   5   5  20       55.32      100.39    132.23 o 
   6   5  20        1.22      -76.91     88.15 o 
   7   5  20      110.55      -91.27     91.27 o 
   1   1  21        0.05       33.50     73.29 o 
   2   1  21     1011.90     1108.37    134.90 o 
   3   1  21        3.51      100.37     77.36 o 
   4   1  21      344.90      363.55    110.26 o 
   5   1  21      184.70      311.07    101.83 o 
   6   1  21        7.12      169.04    118.53 o 
   7   1  21      157.12      335.72    117.05 o 
   8   1  21     1393.53     1423.63    202.51 o 
   9   1  21      136.08      272.98    117.20 o 
  10   1  21      397.18      387.50    123.35 o 
  11   1  21       25.98      411.22    135.42 o 
   0   2  21     3557.51     3252.04    264.45 o 
   1   2  21      311.03      311.01     90.02 o 
   2   2  21      550.86      606.25    103.34 o 
   3   2  21      503.82      637.67     95.20 o 
   4   2  21      567.60      636.03    187.82 o 
   5   2  21       59.73      -15.08     76.20 o 
   6   2  21      896.10      945.76    139.51 o 
   7   2  21      227.23      214.19    114.59 o 
   8   2  21     1460.93     1787.92    174.11 o 
   9   2  21      437.12      653.19    131.42 o 
  10   2  21      349.61      380.65    129.13 o 
   1   3  21       93.47      116.16     93.93 o 
   2   3  21      197.24      101.74     92.21 o 
   3   3  21       39.77      -83.43     83.43 o 
   4   3  21      420.25      408.05    107.10 o 
   5   3  21       37.87      100.43     83.02 o 
   6   3  21        2.17       56.15     81.50 o 
   7   3  21        0.12      -58.35    108.88 o 
   8   3  21       72.75      214.36    122.28 o 
   9   3  21       38.76       69.09    126.35 o 
   0   4  21      417.23      384.77    147.71 o 
   1   4  21       73.72      -50.29     91.63 o 
   2   4  21        3.73      -93.49     93.49 o 
   3   4  21     1532.61     1744.10    155.28 o 
   4   4  21       26.57      -71.91    172.73 o 
   5   4  21       10.55     -107.68    131.03 o 
   6   4  21      660.93      671.30    106.64 o 
   0   0  22       63.87      -64.33    125.08 o 
   1   0  22     1761.25     1976.24    222.76 o 
   2   0  22      165.83       14.29    131.03 o 
   3   0  22      116.96      325.20    144.14 o 
   4   0  22     1499.79     1604.58    222.76 o 
   5   0  22     3211.20     3719.00    315.67 o 
   6   0  22       68.68      125.08    152.48 o 
   7   0  22     2043.89     2816.05    287.09 o 
   8   0  22        3.88      -25.02    151.29 o 
   9   0  22       65.16      117.93    166.77 o 
   1   1  22       62.24       98.64    147.18 o 
   2   1  22       10.31       82.27     84.54 o 
   3   1  22      152.35       -7.89    101.50 o 
   4   1  22       50.28      198.22    107.73 o 
   5   1  22      191.67      260.79    113.23 o 
   6   1  22        0.77       15.92     99.79 o 
   7   1  22       50.69      168.11    111.10 o 
   8   1  22      158.48      208.96    132.23 o 
   0   2  22       61.20      -72.66    132.23 o 
   1   2  22      334.22      372.91    109.59 o 
   2   2  22        4.02       52.35     97.18 o 
   3   2  22      620.80      712.76     98.91 o 
   4   2  22        0.99      136.18    101.27 o 
   5   2  22      298.15      468.47    313.29 o 
   6   2  22       83.41       28.53    107.94 o 
   7   2  22      284.40      413.60    124.36 o 
   1   3  22        0.57      -34.60     94.69 o 
   2   3  22      234.67       25.74     99.22 o 
   3   3  22        0.90      -44.36     97.54 o 
   4   3  22      569.67      698.13    194.17 o 
   5   3  22       26.90       -8.14     84.03 o 
   1   1  23       73.47      -84.27    116.14 o 
   2   1  23      286.44      462.20    163.20 o 
   3   1  23        0.09      -18.52    105.41 o 
   4   1  23      440.96      565.58    127.90 o 
   0   2  23      787.62      650.41    173.92 o 
   1   2  23      473.77      417.54    117.23 o 
   2   2  23      679.94      456.75    118.89 o 
                                                 
